# Supplementary material for: [3-(5-Nitro-2-fur­yl)-1-phenyl-1H-pyrazol-4-yl](phen­yl)methanone
Source: Acta Crystallogr Sect E Struct Rep Online. 2010 Apr 30;66(Pt 5):o1229–30. doi: 10.1107/S1600536810015199 (PMC2979013; doi:10.1107/S1600536810015199)
Supplement: Supplementary file 2 [file e-66-o1229-Isup2.hkl]

# 
# h,k,l, Fc-squared, Fo-squared, sigma(Fo-squared) and status flag 
# 
data_I
_shelx_title ' bk25m in P2(1)/c (100K)' 
_shelx_refln_list_code          4 
_shelx_F_calc_maximum      235.46 
_exptl_crystal_F_000       744.00 
_reflns_d_resolution_high  0.7098 
 
loop_ 
 _symmetry_equiv_pos_as_xyz 
 'x, y, z' 
 '-x, y+1/2, -z+1/2' 
 '-x, -y, -z' 
 'x, -y-1/2, z-1/2' 
 
_cell_length_a    11.2946 
_cell_length_b     6.9755 
_cell_length_c    22.7064 
_cell_angle_alpha  90.000 
_cell_angle_beta  115.015 
_cell_angle_gamma  90.000 
 
_shelx_F_squared_multiplier     1.000 
 
loop_ 
 _refln_index_h 
 _refln_index_k 
 _refln_index_l 
 _refln_F_squared_calc 
 _refln_F_squared_meas 
 _refln_F_squared_sigma 
 _refln_observed_status 
   1   0   0     3448.03     3454.18     43.41 o 
   2   0   0    16489.22    16645.33    237.05 o 
   3   0   0     5373.89     5046.62     84.57 o 
   4   0   0      867.22     1078.27     20.59 o 
   5   0   0     4078.21     4116.06     79.98 o 
   6   0   0      366.06      377.79     11.62 o 
   7   0   0      171.71      170.39      9.27 o 
   8   0   0        6.67       10.81      4.06 o 
   9   0   0     1569.33     1583.84     42.91 o 
  10   0   0     1139.62     1093.50     35.21 o 
  11   0   0      239.54      246.35     28.73 o 
  12   0   0        0.07        3.69     15.70 o 
  13   0   0       17.03        2.64      8.81 o 
  14   0   0       18.93        7.17      9.87 o 
   1   1   0       36.56       33.95      2.73 o 
   2   1   0     1104.01     1107.80     13.18 o 
   3   1   0     1146.24     1188.32     15.54 o 
   4   1   0     1701.65     1586.19     22.00 o 
   5   1   0      470.49      490.36      9.68 o 
   6   1   0        8.36       16.24      2.77 o 
   7   1   0      545.49      484.74     12.50 o 
   8   1   0       34.92       29.14      4.74 o 
   9   1   0       26.53       36.24      5.56 o 
  10   1   0      209.81      227.35     12.10 o 
  11   1   0       83.65       78.05      8.45 o 
  12   1   0        1.69        9.69      8.22 o 
  13   1   0        0.02       -4.23      7.18 o 
  14   1   0      261.63      330.85     18.43 o 
   0   2   0    13692.08    14008.99    202.11 o 
   1   2   0     1762.72     1672.99     22.04 o 
   2   2   0       18.79       11.11      2.32 o 
   3   2   0        1.88        0.57      1.02 o 
   4   2   0      859.76      785.68     13.22 o 
   5   2   0      511.01      534.74     16.06 o 
   6   2   0       82.52       90.42      5.28 o 
   7   2   0        0.09        2.14      3.56 o 
   8   2   0       57.00       50.37      5.37 o 
   9   2   0       19.16       21.50      4.12 o 
  10   2   0      100.84       96.54      9.15 o 
  11   2   0        1.10       -4.30      8.17 o 
  12   2   0        0.00        2.06      6.69 o 
  13   2   0       79.52       87.60     12.88 o 
  14   2   0        0.47       -6.22      9.22 o 
   1   3   0     2202.44     2201.53     29.92 o 
   2   3   0       95.79       95.15      4.53 o 
   3   3   0       22.76       18.74      2.37 o 
   4   3   0       34.93       32.39      2.66 o 
   5   3   0      286.96      282.77     10.96 o 
   6   3   0       71.10       75.37      7.23 o 
   7   3   0        0.02        3.35      5.17 o 
   8   3   0      474.94      477.95     19.62 o 
   9   3   0       72.24       58.09     11.59 o 
  10   3   0        0.44        3.37      6.65 o 
  11   3   0       36.25       49.18     10.23 o 
  12   3   0       13.44       28.94     11.97 o 
  13   3   0       15.40       24.73     18.41 o 
   0   4   0     2242.19     2157.77     39.18 o 
   1   4   0        8.37       12.74      2.98 o 
   2   4   0      925.43      960.04     19.93 o 
   3   4   0       14.03       24.38      3.12 o 
   4   4   0        0.07       -1.72      2.48 o 
   5   4   0      160.15       64.68     39.17 o 
   6   4   0      833.47      794.59     24.29 o 
   7   4   0        6.12       -4.06      8.10 o 
   8   4   0        0.19        3.72      6.75 o 
   9   4   0       17.63       10.61      8.31 o 
  10   4   0       55.43       31.75      8.77 o 
  11   4   0        6.03       22.24      8.78 o 
  12   4   0        2.70       10.32     12.03 o 
  13   4   0        2.28        7.18     13.70 o 
   1   5   0       81.71       77.61      6.25 o 
   2   5   0      354.20      356.14     13.00 o 
   3   5   0       22.43       26.28      6.81 o 
   4   5   0      269.69      239.72     14.83 o 
   5   5   0      509.29      568.57     32.86 o 
   6   5   0      603.14      551.29     21.38 o 
   7   5   0      407.32      356.97     25.66 o 
   8   5   0        4.29       12.46      8.02 o 
   9   5   0       12.97        7.65      8.72 o 
  10   5   0       54.03       56.72     13.90 o 
  11   5   0        6.02       17.73      9.11 o 
  12   5   0       23.68       17.20     13.07 o 
   0   6   0       37.66       46.76      6.83 o 
   1   6   0        0.02       -2.89      2.89 o 
   2   6   0       41.02       40.04      7.29 o 
   3   6   0      131.35      115.45      9.08 o 
   4   6   0       25.21       16.86      6.24 o 
   5   6   0       10.83       10.32      5.76 o 
   6   6   0        0.43        5.93      7.96 o 
   7   6   0       40.98       35.91     10.76 o 
   8   6   0       38.66       48.83     24.92 o 
   9   6   0        2.76        2.55      8.83 o 
  10   6   0       35.05       19.26      8.65 o 
  11   6   0        0.13        3.37      8.66 o 
   1   7   0       55.23       66.67     10.93 o 
   2   7   0       82.39       86.47     10.97 o 
   3   7   0        2.61        9.32      6.12 o 
   4   7   0       31.25       26.70      9.81 o 
   5   7   0       26.82       44.60     15.42 o 
   6   7   0        0.17        2.46      8.09 o 
   7   7   0        3.66        0.68      8.78 o 
   8   7   0        0.06        1.08      9.61 o 
   9   7   0       23.99       10.03     13.23 o 
  10   7   0        1.61       16.39      9.80 o 
   0   8   0       89.96       58.59     17.74 o 
   1   8   0        1.21        8.00      8.35 o 
   2   8   0        5.33       16.51     16.17 o 
   3   8   0        6.97       24.26     10.59 o 
   4   8   0       72.91       55.17     13.10 o 
   5   8   0       27.06       43.26     12.44 o 
   6   8   0       47.85       51.01     13.40 o 
   7   8   0       27.23       37.95     15.67 o 
   8   8   0       10.42       27.36     11.26 o 
   1   9   0       13.49       13.47     11.00 o 
   2   9   0       46.40       57.49     14.58 o 
   3   9   0       19.15       38.06     12.94 o 
   4   9   0       21.89       25.28     10.43 o 
   5   9   0      171.98      218.38     19.93 o 
 -14   1   1       47.26       43.41      9.77 o 
 -13   1   1        7.11       17.56      8.13 o 
 -12   1   1       18.08       38.14      8.37 o 
 -11   1   1       73.30       83.83     10.55 o 
 -10   1   1      401.72      343.26     29.23 o 
  -9   1   1      759.78      792.74     19.59 o 
  -8   1   1      668.04      670.02     14.98 o 
  -7   1   1     1361.25     1336.40     18.79 o 
  -6   1   1       20.51       24.03      2.23 o 
  -5   1   1      458.24      462.56      6.94 o 
  -4   1   1     2134.80     2104.20     30.45 o 
  -3   1   1      157.90      143.89      4.06 o 
  -2   1   1      386.95      352.04     12.21 o 
  -1   1   1        0.45       -0.64      0.64 o 
   0   1   1       48.18       -2.34      2.34 o 
   1   1   1     2728.16     2814.74     37.36 o 
   2   1   1     4229.63     4193.86     37.92 o 
   3   1   1      188.26      191.67      4.75 o 
   4   1   1       35.86       49.81      4.59 o 
   5   1   1      507.89      516.84     10.36 o 
   6   1   1        1.94        4.68      2.36 o 
   7   1   1      118.29      103.28      7.47 o 
   8   1   1      554.76      521.02     11.30 o 
   9   1   1       15.87       28.20      5.08 o 
  10   1   1      289.81      267.03     13.21 o 
  11   1   1        9.14       18.66      6.35 o 
  12   1   1        0.14       -2.91      6.33 o 
  13   1   1       39.97       51.74      9.63 o 
  14   1   1        4.94       20.15      7.75 o 
 -14   2   1        7.82       23.65     10.31 o 
 -13   2   1        6.58       25.66      8.17 o 
 -12   2   1        6.84        8.04     12.01 o 
 -11   2   1        2.54       -0.60      5.54 o 
 -10   2   1       53.50       64.23      5.56 o 
  -9   2   1      720.88      649.96     14.40 o 
  -8   2   1      233.81      216.78      8.53 o 
  -7   2   1     1048.57     1039.92     18.01 o 
  -6   2   1      311.46      312.00      7.73 o 
  -5   2   1      267.48      280.04      6.44 o 
  -4   2   1      178.86      208.03      5.66 o 
  -2   2   1      233.11      250.49      5.47 o 
  -1   2   1     6098.53     6229.00     71.67 o 
   0   2   1     8759.70     9413.54    106.91 o 
   1   2   1      390.80      435.86      9.86 o 
   2   2   1      225.61      201.57      5.59 o 
   4   2   1      453.35      439.45      9.59 o 
   5   2   1        3.82        1.38      2.44 o 
   6   2   1        0.38       -2.34      2.34 o 
   7   2   1      158.39      132.35      5.96 o 
   8   2   1     1367.80     1317.92     20.74 o 
   9   2   1      905.80      849.82     16.13 o 
  10   2   1      247.09      257.44      9.66 o 
  11   2   1       72.42       72.68      9.38 o 
  12   2   1       55.28       42.02      8.83 o 
  13   2   1       95.31      105.59     13.84 o 
 -13   3   1       66.26       89.37     51.97 o 
 -12   3   1       16.55       28.96     23.78 o 
 -11   3   1       32.19       38.61      9.81 o 
 -10   3   1      107.15      106.95      9.21 o 
  -9   3   1       73.35       87.47      9.60 o 
  -8   3   1     1140.69     1104.86     30.02 o 
  -7   3   1     1439.51     1423.51     28.99 o 
  -6   3   1        2.78        1.09      3.69 o 
  -5   3   1       52.02       40.89      5.19 o 
  -4   3   1       40.11       30.63      2.72 o 
  -3   3   1       60.80       64.50      5.60 o 
  -2   3   1      528.08      604.05     12.49 o 
  -1   3   1      161.67      137.32      5.24 o 
   0   3   1        7.08        4.20      1.89 o 
   1   3   1        0.10        3.06      1.92 o 
   2   3   1     2415.88     2640.75     34.70 o 
   3   3   1        7.14        9.14      2.09 o 
   4   3   1      618.66      693.71     11.80 o 
   5   3   1      459.65      449.84     18.50 o 
   6   3   1       54.71       43.29      7.38 o 
   7   3   1       66.44       48.97      8.21 o 
   8   3   1       61.18       59.39      9.38 o 
   9   3   1      289.88      322.06     16.29 o 
  10   3   1       29.53       33.01     11.92 o 
  11   3   1      113.68      130.22     18.30 o 
  12   3   1       35.93       42.34     13.86 o 
  13   3   1       34.44       32.75     17.84 o 
 -13   4   1       95.31      125.46     26.32 o 
 -12   4   1        1.76       13.08     11.38 o 
 -11   4   1        0.27       -0.51      6.72 o 
 -10   4   1      118.42      121.68     16.42 o 
  -9   4   1      399.39      438.29     52.75 o 
  -8   4   1      113.32      112.22     14.40 o 
  -7   4   1        4.24       -4.07      4.07 o 
  -6   4   1      109.54      109.31     11.00 o 
  -5   4   1      229.77      100.01     82.47 o 
  -4   4   1      164.69      166.75      9.12 o 
  -3   4   1      476.62      513.43     11.31 o 
  -2   4   1       94.55       74.19      5.93 o 
  -1   4   1      182.88      192.27      7.30 o 
   0   4   1       16.84       14.37      2.64 o 
   1   4   1       83.47       76.78      5.05 o 
   2   4   1       11.10       10.89      4.70 o 
   3   4   1      228.19      218.26      7.40 o 
   4   4   1       93.82      101.53      7.31 o 
   5   4   1      178.18      144.16     20.33 o 
   6   4   1      104.75       97.58     12.64 o 
   7   4   1       72.59       77.02     11.87 o 
   8   4   1      652.71      635.53     29.01 o 
   9   4   1      406.76      393.81     22.37 o 
  10   4   1        9.24       12.40      7.47 o 
  11   4   1       60.03       87.70     14.01 o 
  12   4   1       63.13       30.24     14.55 o 
 -12   5   1        6.64       17.54      9.83 o 
 -11   5   1        2.09       16.86      8.80 o 
 -10   5   1       12.83       18.80     13.36 o 
  -9   5   1      156.67      176.43     19.26 o 
  -8   5   1       23.68       14.99      8.47 o 
  -7   5   1       73.98       67.36      9.99 o 
  -6   5   1       41.85       27.29      7.49 o 
  -5   5   1       10.65        1.14      5.11 o 
  -4   5   1      121.77      130.59      8.70 o 
  -3   5   1       60.91       67.54      7.40 o 
  -2   5   1       24.37       25.70      3.45 o 
  -1   5   1      243.58      248.97      7.86 o 
   0   5   1      139.05      155.30      7.08 o 
   1   5   1       70.51       57.40      4.52 o 
   2   5   1       62.36       63.56      4.71 o 
   3   5   1       32.50       26.77      4.95 o 
   4   5   1      294.61      276.42     16.08 o 
   5   5   1       34.28       42.99      9.96 o 
   6   5   1       48.11       53.05     10.79 o 
   7   5   1       80.95       54.60     11.80 o 
   8   5   1        6.25       17.29      8.38 o 
   9   5   1       70.52       88.09     12.07 o 
  10   5   1       86.26       80.69     12.31 o 
  11   5   1       58.71       82.13     12.94 o 
  12   5   1        3.42        4.33      9.59 o 
 -11   6   1        0.13       15.58      9.49 o 
 -10   6   1       69.63       47.63     12.90 o 
  -9   6   1      130.91       94.59     15.63 o 
  -8   6   1       58.83       36.90     11.17 o 
  -7   6   1      119.49      138.70     18.98 o 
  -6   6   1       17.03       12.72      6.42 o 
  -5   6   1      327.49      326.46     19.09 o 
  -4   6   1      191.49      190.20     14.22 o 
  -3   6   1      353.34      353.32     17.44 o 
  -2   6   1        1.97        0.95      3.99 o 
  -1   6   1      235.84      224.77      9.26 o 
   0   6   1      104.59       97.13      6.37 o 
   1   6   1        6.49       -0.28      3.17 o 
   2   6   1      341.17      335.59     13.64 o 
   3   6   1        5.82        3.57      5.29 o 
   4   6   1        1.38        2.55      6.16 o 
   5   6   1       10.05        4.46      6.81 o 
   6   6   1      237.96      262.38     22.85 o 
   7   6   1      213.22      236.61     22.28 o 
   8   6   1        3.40       10.42      7.23 o 
   9   6   1       11.72       15.45      8.31 o 
  10   6   1        7.78       -4.92      7.59 o 
  11   6   1        9.30       18.25     10.12 o 
 -10   7   1       39.84       42.89     15.10 o 
  -9   7   1       90.58       96.44     35.36 o 
  -8   7   1        3.06        4.69      9.67 o 
  -7   7   1       77.54       80.38     15.14 o 
  -6   7   1        3.37        2.38      8.27 o 
  -5   7   1       13.05        0.52      6.25 o 
  -4   7   1       40.80       41.18      8.56 o 
  -3   7   1       29.99       13.95      7.53 o 
  -2   7   1      134.14      128.42      9.67 o 
  -1   7   1       26.90       32.75      8.23 o 
   0   7   1       21.33       27.44      5.16 o 
   1   7   1        0.04       -5.21      5.21 o 
   2   7   1       68.05       89.98     13.15 o 
   3   7   1       29.20        9.17     12.84 o 
   4   7   1       28.00       32.26     13.97 o 
   5   7   1       21.06       21.44      9.33 o 
   6   7   1       94.51       88.21     14.91 o 
   7   7   1       19.94       15.48      8.26 o 
   8   7   1       53.28       67.32     12.24 o 
   9   7   1       18.90       28.96     10.37 o 
  -8   8   1        6.66       23.10     13.13 o 
  -7   8   1        0.65       17.03     11.41 o 
  -6   8   1        0.12        7.20     10.32 o 
  -5   8   1       19.34       10.68      9.20 o 
  -4   8   1        1.68        4.78     15.20 o 
  -3   8   1       32.68       24.60      8.42 o 
  -2   8   1       32.60       33.19      8.61 o 
  -1   8   1        7.39       17.31      7.55 o 
   0   8   1        0.50        2.64      6.79 o 
   1   8   1        0.33       -3.61     11.82 o 
   2   8   1       29.04       26.21     10.15 o 
   3   8   1       18.45       19.25      9.69 o 
   4   8   1        2.59       13.45      9.73 o 
   5   8   1       88.83      140.96     15.57 o 
   6   8   1       43.71       33.62     10.17 o 
   7   8   1      152.22      171.08     17.92 o 
   8   8   1        5.03        8.20      9.99 o 
  -5   9   1       50.31       69.99     15.55 o 
  -4   9   1       10.87       13.50     11.17 o 
  -3   9   1        8.50       23.66     17.19 o 
  -2   9   1        4.65       23.31     15.76 o 
  -1   9   1        1.21       36.47     17.24 o 
   0   9   1       46.91       44.08     16.60 o 
   1   9   1        2.14       13.19     11.11 o 
   2   9   1       12.37        8.01     10.65 o 
   3   9   1       10.86       13.52     11.59 o 
   4   9   1       45.70       48.23     11.70 o 
   5   9   1       10.22       22.33     10.23 o 
 -14   0   2       71.05      102.74     24.50 o 
 -13   0   2       38.81       68.67     21.57 o 
 -12   0   2        0.21       13.40     15.10 o 
 -11   0   2       15.31       -4.11     13.89 o 
 -10   0   2      942.26      909.84     39.47 o 
  -9   0   2     1876.56     1743.27     44.57 o 
  -8   0   2      365.96      342.10     14.49 o 
  -7   0   2     1053.87     1003.18     22.30 o 
  -6   0   2      726.12      705.37     16.64 o 
  -5   0   2     6487.00     6505.77     84.42 o 
  -4   0   2     4994.97     4795.76     62.57 o 
  -3   0   2        5.39       -1.75      1.75 o 
  -2   0   2      445.60      466.69     12.10 o 
  -1   0   2      846.71      910.32     14.58 o 
   0   0   2    16570.97    15932.21    270.96 o 
   1   0   2       87.82       56.34      3.01 o 
   2   0   2       83.10       59.32      3.96 o 
   3   0   2     1835.95     1750.17     26.00 o 
   4   0   2       86.66       44.27      6.86 o 
   5   0   2      230.84      246.12      8.26 o 
   6   0   2        0.28        3.62      3.28 o 
   7   0   2     1393.00     1316.90     27.64 o 
   8   0   2     1350.19     1330.31     29.77 o 
   9   0   2     1151.05     1041.79     64.20 o 
  10   0   2      118.98      125.20     15.06 o 
  11   0   2      106.12       92.72     13.21 o 
  12   0   2      117.52      133.93     38.92 o 
  13   0   2       98.92      152.86     17.05 o 
 -14   1   2       77.40      106.50     19.86 o 
 -13   1   2       13.45       17.23      7.96 o 
 -12   1   2        1.92       -9.23      9.23 o 
 -11   1   2       51.15       60.01      9.73 o 
 -10   1   2       34.80       41.00      8.29 o 
  -9   1   2      196.41      206.76     11.23 o 
  -8   1   2      119.06      135.38      7.68 o 
  -7   1   2       25.79       29.12      3.58 o 
  -6   1   2      131.02      146.27      4.68 o 
  -5   1   2      285.21      354.89      6.52 o 
  -4   1   2       49.57       49.87      2.67 o 
  -3   1   2     1849.62     1892.54     18.19 o 
  -2   1   2     1912.34     1868.26     26.06 o 
  -1   1   2      142.78      130.22      3.53 o 
   0   1   2     2919.98     2706.20     32.71 o 
   1   1   2     7159.11     7363.74     84.85 o 
   2   1   2     3074.59     2902.43     41.27 o 
   4   1   2     6563.77     6387.07     62.80 o 
   5   1   2      140.31      139.79      5.26 o 
   6   1   2        4.79        4.22      1.85 o 
   7   1   2      310.71      323.79      9.68 o 
   8   1   2        5.95        6.85      4.31 o 
   9   1   2       10.40       -3.07      5.25 o 
  10   1   2      379.82      362.48     14.65 o 
  11   1   2      138.21      148.47     16.34 o 
  12   1   2        8.22        6.10      8.82 o 
  13   1   2        1.57       16.42      7.14 o 
 -14   2   2      126.27      122.88     24.87 o 
 -13   2   2        3.61       18.40      8.64 o 
 -12   2   2        2.86       17.83      7.38 o 
 -11   2   2        0.44       -4.43      5.29 o 
 -10   2   2     1201.27     1094.34     26.54 o 
  -9   2   2      279.14      283.32      9.47 o 
  -8   2   2      251.86      251.73     10.01 o 
  -7   2   2        8.03        1.09      2.70 o 
  -6   2   2       14.20       21.77      3.02 o 
  -5   2   2     1517.37     1580.64     23.08 o 
  -4   2   2      337.31      294.82      6.85 o 
  -2   2   2     2660.80     2552.54     39.79 o 
  -1   2   2      464.50      617.94     11.50 o 
   0   2   2    55442.11    55598.24    694.04 o 
   1   2   2     4558.53     4811.35     72.66 o 
   2   2   2     6030.63     5944.62     78.29 o 
   3   2   2        0.84        0.51      1.35 o 
   4   2   2       82.47       67.49      5.12 o 
   5   2   2     1574.19     1497.00     21.98 o 
   6   2   2       21.22       17.83      3.39 o 
   7   2   2       39.13       35.35      3.91 o 
   8   2   2      145.43      143.82      7.23 o 
   9   2   2       70.40       70.80      6.05 o 
  10   2   2      394.12      365.72     13.09 o 
  11   2   2        0.08       -5.78      5.78 o 
  12   2   2      119.65      132.73     12.39 o 
  13   2   2        0.00       -4.37      8.82 o 
 -14   3   2       32.82       23.36     14.56 o 
 -13   3   2       42.40       27.27     24.51 o 
 -12   3   2       55.59       31.99     23.24 o 
 -11   3   2        6.87       10.06      7.43 o 
 -10   3   2      313.15      312.13     12.00 o 
  -9   3   2      127.33      116.46      7.46 o 
  -8   3   2      114.97       95.30      8.94 o 
  -7   3   2      128.33      143.55     10.09 o 
  -6   3   2       16.57       23.56      4.77 o 
  -5   3   2     1138.40     1133.15     22.28 o 
  -4   3   2      281.77      262.80      6.96 o 
  -3   3   2        4.70        2.50      1.43 o 
  -2   3   2      117.63      124.50      5.03 o 
  -1   3   2      515.88      530.23     12.83 o 
   0   3   2      122.29      126.70      6.07 o 
   1   3   2      252.24      253.28      6.99 o 
   2   3   2      120.08      128.20      5.25 o 
   3   3   2      779.68      743.06     15.37 o 
   4   3   2     1635.03     1700.63     24.00 o 
   5   3   2       76.09       91.22     11.51 o 
   6   3   2      223.17      229.24     14.80 o 
   7   3   2       84.41       73.17      8.14 o 
   8   3   2        3.57        2.94      5.16 o 
   9   3   2       65.03       56.51     10.96 o 
  10   3   2       44.86       47.48      8.81 o 
  11   3   2        8.42       24.66     12.09 o 
  12   3   2        0.04       -0.23     12.02 o 
  13   3   2        0.08       -8.54     12.82 o 
 -13   4   2       41.99       69.99     17.19 o 
 -12   4   2       38.59       47.67      9.58 o 
 -11   4   2        1.78       -0.23      8.85 o 
 -10   4   2       93.35       90.20     18.60 o 
  -9   4   2       68.96       70.91     12.31 o 
  -8   4   2      533.89      571.62     21.84 o 
  -7   4   2       37.65       28.04      6.62 o 
  -6   4   2       14.74       12.18      4.64 o 
  -5   4   2      107.17       66.53     27.47 o 
  -4   4   2      241.41      235.24     10.36 o 
  -3   4   2        1.84        2.67      2.03 o 
  -2   4   2      532.72      540.23     12.19 o 
  -1   4   2       42.80       51.95      4.65 o 
   0   4   2      922.70      954.10     16.92 o 
   1   4   2      532.13      535.86     13.75 o 
   2   4   2      895.31      917.26     18.79 o 
   3   4   2      520.94      526.45     19.67 o 
   4   4   2        4.93        5.90      3.52 o 
   5   4   2      385.65      432.55     41.04 o 
   6   4   2      403.10      373.50     20.54 o 
   7   4   2       52.07       48.50     10.54 o 
   8   4   2        1.51       -5.32      5.64 o 
   9   4   2       33.87       25.42      8.71 o 
  10   4   2       87.27      106.64     13.06 o 
  11   4   2        6.78       10.08      8.57 o 
  12   4   2       16.20       18.84     14.14 o 
 -12   5   2       25.70       40.01     11.26 o 
 -11   5   2       68.57       73.01     16.02 o 
 -10   5   2      119.96      129.77     52.97 o 
  -9   5   2      246.24      206.93     20.75 o 
  -8   5   2       17.24       10.50      6.17 o 
  -7   5   2      131.35      111.47     25.65 o 
  -6   5   2        0.27       -4.31      4.31 o 
  -5   5   2      208.42      251.31     15.51 o 
  -4   5   2       24.07       18.48      3.84 o 
  -3   5   2       15.77        7.12      4.52 o 
  -2   5   2      255.72      266.37      8.92 o 
  -1   5   2      374.22      384.52     10.65 o 
   0   5   2       67.97       76.41      5.14 o 
   1   5   2       26.99       20.10      3.39 o 
   2   5   2      205.49      234.55     10.74 o 
   3   5   2        4.72        1.39      4.05 o 
   4   5   2       53.65       45.85      9.47 o 
   5   5   2        5.63        4.60      8.73 o 
   6   5   2       79.43       69.26     12.09 o 
   7   5   2        4.46        7.76      7.99 o 
   8   5   2        0.48        4.17      6.69 o 
   9   5   2        0.21        0.74      7.31 o 
  10   5   2        1.27        2.55      7.75 o 
  11   5   2       66.43       85.49     20.05 o 
 -11   6   2        7.00        7.90     11.29 o 
 -10   6   2       44.61       54.49     18.09 o 
  -9   6   2        0.20        9.02      8.78 o 
  -8   6   2       40.36       33.09     10.94 o 
  -7   6   2        2.65       -3.32      5.96 o 
  -6   6   2       35.99       28.85      7.80 o 
  -5   6   2       18.17       17.94      7.77 o 
  -4   6   2       43.85       61.47      8.82 o 
  -3   6   2        4.73        3.83      3.80 o 
  -2   6   2      200.48      183.96      9.85 o 
  -1   6   2       18.44       22.19      4.44 o 
   0   6   2      357.08      372.95     18.95 o 
   1   6   2       28.17       30.40      4.69 o 
   2   6   2       36.90       28.22     11.01 o 
   3   6   2       56.44       51.24     15.02 o 
   4   6   2       15.24       14.40     17.70 o 
   5   6   2      138.71      150.14     17.36 o 
   6   6   2       20.19        3.52      7.92 o 
   7   6   2       27.31       26.96      8.74 o 
   8   6   2        0.01       -4.57      6.42 o 
   9   6   2      106.59      126.45     18.39 o 
  10   6   2       15.75       19.11      9.72 o 
 -10   7   2        0.50       13.32     14.19 o 
  -9   7   2       13.43       18.39     11.87 o 
  -8   7   2       15.35        2.67      9.28 o 
  -7   7   2        4.85       15.38     10.10 o 
  -6   7   2        3.68        2.87      6.65 o 
  -5   7   2      335.44      327.22     20.43 o 
  -4   7   2      120.62      104.05     11.82 o 
  -3   7   2       12.45        3.57      5.29 o 
  -2   7   2       17.91       23.42      5.33 o 
  -1   7   2       11.62       15.57      4.78 o 
   0   7   2       47.06       43.72      6.03 o 
   1   7   2       16.61       18.64      6.78 o 
   2   7   2       54.57       50.58     11.00 o 
   3   7   2        0.16       -6.34      6.34 o 
   4   7   2        0.19       10.15      8.12 o 
   5   7   2      242.46      270.99     19.75 o 
   6   7   2       46.55       20.89      8.56 o 
   7   7   2      185.83      188.45     17.82 o 
   8   7   2       21.93       25.77     13.20 o 
   9   7   2      105.46       95.97     14.35 o 
  -8   8   2       42.06       44.37     13.97 o 
  -7   8   2       79.11       85.30     36.62 o 
  -6   8   2       46.63       44.35     13.20 o 
  -5   8   2       15.12       21.80      8.71 o 
  -4   8   2       71.56       66.97     20.13 o 
  -3   8   2      158.02      143.35     14.10 o 
  -2   8   2      193.14      195.82     15.51 o 
  -1   8   2       30.32       30.40      8.55 o 
   0   8   2        8.25       11.38      7.51 o 
   1   8   2        2.00        1.33      8.45 o 
   2   8   2        4.30       15.87      8.06 o 
   3   8   2        0.71        0.82      7.58 o 
   4   8   2      113.10      120.24     14.49 o 
   5   8   2        8.58        8.54     12.63 o 
   6   8   2        8.84       17.95      9.41 o 
   7   8   2       34.42       37.85     18.11 o 
  -6   9   2        5.16       17.97     20.91 o 
  -5   9   2      106.68      114.22     34.25 o 
  -4   9   2       21.98       18.38     10.93 o 
  -3   9   2        1.23       25.34     17.95 o 
  -2   9   2       16.33       15.41     16.60 o 
  -1   9   2        2.40       14.99     15.66 o 
   0   9   2       62.05       77.43     15.19 o 
   1   9   2        0.02        6.96     10.11 o 
   2   9   2        4.79       19.14     25.60 o 
   3   9   2        4.29        9.08     11.93 o 
   4   9   2       17.46       21.17     10.36 o 
   5   9   2       88.88      125.07     16.18 o 
 -14   1   3       76.14       95.01     11.47 o 
 -13   1   3      114.16      123.76     15.77 o 
 -12   1   3       10.48       18.56     10.41 o 
 -11   1   3       34.47       24.64     16.44 o 
 -10   1   3       87.61       88.42     10.08 o 
  -9   1   3      110.16      113.33      8.86 o 
  -8   1   3      187.65      178.93      7.54 o 
  -7   1   3       43.08       39.74      4.02 o 
  -6   1   3       19.87       16.92      2.31 o 
  -5   1   3       22.04       21.65      1.95 o 
  -4   1   3       96.09       84.15      2.84 o 
  -3   1   3      527.70      525.68      8.59 o 
  -2   1   3     1538.64     1516.75     19.20 o 
  -1   1   3     2618.57     2675.98     36.07 o 
   0   1   3      421.20      375.16      7.90 o 
   1   1   3     1303.52     1478.10     20.00 o 
   2   1   3        0.60        0.38      1.42 o 
   3   1   3      417.68      391.94     25.20 o 
   4   1   3      560.43      523.02      8.43 o 
   5   1   3      195.90      214.76     12.54 o 
   6   1   3       50.87       44.82      4.29 o 
   7   1   3      658.55      610.33     14.31 o 
   8   1   3       32.81       26.46      4.40 o 
   9   1   3       71.65       55.57      7.20 o 
  10   1   3       34.67       23.63      6.66 o 
  11   1   3        4.41        7.80      6.31 o 
  12   1   3       21.89       20.57      7.02 o 
  13   1   3        0.51        4.28      6.83 o 
 -14   2   3       96.26      104.36     14.09 o 
 -13   2   3       15.03       17.42      8.56 o 
 -12   2   3        0.79        5.63      6.09 o 
 -11   2   3        3.91       11.29      7.76 o 
 -10   2   3       15.78       12.10      5.12 o 
  -9   2   3      295.39      293.75     13.72 o 
  -8   2   3      138.54      138.99      9.88 o 
  -7   2   3      392.09      421.75     12.14 o 
  -6   2   3      302.03      330.63      8.39 o 
  -5   2   3      986.38      964.76     19.06 o 
  -4   2   3      317.15      310.12      6.32 o 
  -3   2   3     1375.70     1358.09     24.35 o 
  -2   2   3      197.11      180.06     13.36 o 
  -1   2   3     3489.99     3543.75     43.50 o 
   0   2   3    16538.07    16597.81    189.08 o 
   1   2   3     4254.81     4379.78     59.23 o 
   2   2   3       10.85       13.31      2.72 o 
   3   2   3        2.03        4.42      1.66 o 
   4   2   3      129.27      144.83      4.39 o 
   5   2   3       98.16      103.06      4.35 o 
   6   2   3      264.35      250.34      7.95 o 
   7   2   3        2.11       -2.63      3.08 o 
   8   2   3        0.04       -1.81      3.49 o 
   9   2   3       95.04      106.09      6.89 o 
  10   2   3      190.54      196.28     10.62 o 
  11   2   3       54.02       37.09      8.16 o 
  12   2   3       10.10        0.71      7.65 o 
  13   2   3       44.43       69.09     12.32 o 
 -14   3   3        1.35       17.43     13.46 o 
 -13   3   3      126.53      204.96     21.94 o 
 -12   3   3       38.16       32.57     12.42 o 
 -11   3   3       70.63       73.03      7.32 o 
 -10   3   3       50.46       36.47      5.72 o 
  -9   3   3       87.75       96.88      6.53 o 
  -8   3   3      761.60      750.93     15.34 o 
  -7   3   3     1496.86     1476.19     29.26 o 
  -6   3   3      672.71      693.67     17.30 o 
  -5   3   3      674.34      700.44     13.47 o 
  -4   3   3      446.16      382.83     10.06 o 
  -3   3   3      374.97      372.01      8.28 o 
  -2   3   3      208.68      226.71      6.37 o 
  -1   3   3     2063.00     1912.61     34.64 o 
   0   3   3      417.93      439.14     12.16 o 
   1   3   3      971.53      987.05     18.16 o 
   2   3   3       99.84      103.34     11.68 o 
   3   3   3      867.40      953.66     18.62 o 
   4   3   3      116.28      131.78      8.00 o 
   5   3   3       67.66       86.68      6.66 o 
   6   3   3       39.94       31.63      6.11 o 
   7   3   3      116.43      111.35      9.84 o 
   8   3   3      166.47      172.00     12.09 o 
   9   3   3        0.60       -3.01      5.28 o 
  10   3   3      210.07      240.27     15.13 o 
  11   3   3       45.96       57.07     14.69 o 
  12   3   3      133.88      148.98     20.85 o 
  13   3   3      117.68      171.45     40.52 o 
 -13   4   3       14.28       26.09     13.72 o 
 -12   4   3       10.89        8.14      9.60 o 
 -11   4   3        0.22        7.28      7.82 o 
 -10   4   3        5.20        1.98      9.28 o 
  -9   4   3      199.37      185.51     14.87 o 
  -8   4   3        0.51       -4.57      4.57 o 
  -7   4   3      558.27      532.88     20.04 o 
  -6   4   3      101.51       50.93     19.66 o 
  -5   4   3      939.65      921.84     26.79 o 
  -4   4   3       96.84       86.23      5.93 o 
  -3   4   3     1011.25     1026.79     17.56 o 
  -2   4   3       11.83       18.75      2.92 o 
  -1   4   3       12.56       17.75      3.47 o 
   0   4   3     1769.67     1876.86     31.33 o 
   1   4   3      115.52      128.77      7.37 o 
   2   4   3      199.51      211.72     10.86 o 
   3   4   3      196.88      200.93      8.61 o 
   4   4   3        9.22       10.44      3.85 o 
   5   4   3        4.09       -3.08      5.25 o 
   6   4   3        9.78       18.18      6.17 o 
   7   4   3      416.33      360.47     22.42 o 
   8   4   3       89.58       66.02      9.84 o 
   9   4   3      179.35      144.20     14.22 o 
  10   4   3      171.51      176.99     16.45 o 
  11   4   3        0.01       -0.71      8.11 o 
  12   4   3       10.59       18.23     13.61 o 
 -12   5   3        9.66       12.51     11.67 o 
 -11   5   3      195.22      268.00     25.73 o 
 -10   5   3       39.49       27.10     11.02 o 
  -9   5   3       70.14       67.23     11.53 o 
  -8   5   3      117.22      102.26     11.93 o 
  -7   5   3       60.97       64.49      9.69 o 
  -6   5   3       33.73       31.87      7.32 o 
  -5   5   3       36.09       29.20      6.51 o 
  -4   5   3       29.26       22.30      3.93 o 
  -3   5   3        4.63        3.72      2.78 o 
  -2   5   3       30.54       33.61      4.18 o 
  -1   5   3        7.12        5.30      2.93 o 
   0   5   3        4.36       -2.95      2.95 o 
   1   5   3        0.18       -1.97      3.05 o 
   2   5   3       14.71       15.34      4.15 o 
   3   5   3        5.25        2.31      4.55 o 
   4   5   3       15.45       10.62      6.58 o 
   5   5   3      106.57       90.85     24.55 o 
   6   5   3       98.41       94.56     11.43 o 
   7   5   3        1.33        1.57      6.09 o 
   8   5   3       15.49       10.66      7.08 o 
   9   5   3      118.63      128.99     14.51 o 
  10   5   3       21.23       28.43     10.21 o 
  11   5   3       13.85       44.72     11.55 o 
 -11   6   3        0.03        3.25     10.42 o 
 -10   6   3      148.09      156.58     20.04 o 
  -9   6   3      408.89      376.04     40.76 o 
  -8   6   3      142.26      137.17     15.18 o 
  -7   6   3       99.10      103.77     12.26 o 
  -6   6   3        5.60        9.91      7.95 o 
  -5   6   3      554.73      554.35     33.39 o 
  -4   6   3       26.20       30.65      6.67 o 
  -3   6   3      171.89      181.35      9.79 o 
  -2   6   3      629.95      680.05     16.72 o 
  -1   6   3      301.49      284.07     10.05 o 
   0   6   3       45.26       41.84      5.03 o 
   1   6   3       15.40       17.64      4.30 o 
   2   6   3       15.04       15.93      5.92 o 
   3   6   3        1.56       11.97      7.00 o 
   4   6   3      168.24      199.74     39.39 o 
   5   6   3        3.97        7.00      9.21 o 
   6   6   3      270.81      236.86     18.23 o 
   7   6   3      213.46      209.64     17.52 o 
   8   6   3      121.60      134.23     20.01 o 
   9   6   3       45.73       47.68     11.71 o 
  10   6   3       72.59      127.59     16.31 o 
 -10   7   3        0.60        6.62     11.22 o 
  -9   7   3       48.08       51.24     13.55 o 
  -8   7   3        8.27       25.84     10.67 o 
  -7   7   3       21.58       14.82      7.72 o 
  -6   7   3        0.40       -1.00      7.28 o 
  -5   7   3       34.75       24.62      7.79 o 
  -4   7   3       68.27       69.90     16.24 o 
  -3   7   3       13.33        7.96      5.98 o 
  -2   7   3      129.09      114.89      8.80 o 
  -1   7   3       12.69       18.32      4.97 o 
   0   7   3       56.62       78.03      7.77 o 
   1   7   3        0.76        5.01      5.38 o 
   2   7   3        8.37       -0.71      5.86 o 
   3   7   3        4.06        7.92     12.63 o 
   4   7   3       70.50       72.19     11.36 o 
   5   7   3       44.75       51.31     11.50 o 
   6   7   3       61.65       53.43     10.53 o 
   7   7   3       67.91       60.98     11.42 o 
   8   7   3       12.34       16.50      9.52 o 
   9   7   3       15.47       29.55     14.85 o 
  -8   8   3       17.18       14.87     12.76 o 
  -7   8   3        1.77        6.05      9.99 o 
  -6   8   3        7.71        3.56      8.15 o 
  -5   8   3       32.99       39.74      9.76 o 
  -4   8   3        7.26        7.20      7.04 o 
  -3   8   3        0.02        8.68      7.03 o 
  -2   8   3        7.69       13.55     10.41 o 
  -1   8   3       14.92       20.21     11.28 o 
   0   8   3        5.94       10.35      7.31 o 
   1   8   3        1.17        6.98      8.87 o 
   2   8   3       19.14       31.21     11.64 o 
   3   8   3        2.99        4.52      7.57 o 
   4   8   3        5.95        6.60      8.54 o 
   5   8   3       25.08       37.35     10.04 o 
   6   8   3       56.34       55.61     11.77 o 
   7   8   3       67.72       79.36     13.68 o 
  -6   9   3       29.37       97.32     18.23 o 
  -5   9   3        2.88       11.26     11.06 o 
  -4   9   3        0.65        7.54     10.51 o 
  -3   9   3       13.25        0.85     15.12 o 
  -2   9   3       19.93       11.80     14.84 o 
  -1   9   3        8.08       11.97     15.64 o 
   0   9   3       15.17        9.37     11.05 o 
   1   9   3        2.22        5.06     10.61 o 
   2   9   3        6.23        1.57     10.70 o 
   3   9   3        5.15        0.39     13.94 o 
   4   9   3        6.68       22.45     10.35 o 
 -15   0   4       15.79       35.38     20.36 o 
 -14   0   4       69.24      100.94     24.50 o 
 -13   0   4        0.83       15.94     16.73 o 
 -12   0   4        4.34        7.72     15.85 o 
 -11   0   4       54.36       55.14     18.07 o 
 -10   0   4      652.51      564.56     23.60 o 
  -9   0   4      111.18      120.23      9.25 o 
  -8   0   4      895.70      878.27     20.58 o 
  -7   0   4      260.81      281.85      9.11 o 
  -6   0   4     3240.86     3517.37     56.85 o 
  -5   0   4        3.52        5.81      4.49 o 
  -4   0   4      374.45      343.44     11.13 o 
  -3   0   4      247.85      291.39      8.25 o 
  -2   0   4     3529.17     3474.96     52.39 o 
  -1   0   4     2778.20     2592.04     34.19 o 
   0   0   4      590.08      496.81     10.48 o 
   1   0   4      347.67      393.14      9.06 o 
   2   0   4     4170.60     3963.69     52.76 o 
   3   0   4      183.69      171.32      7.83 o 
   4   0   4     6047.69     6061.25     80.35 o 
   5   0   4      771.84      765.07     30.81 o 
   6   0   4      322.71      273.24     10.50 o 
   7   0   4        0.70       -4.81      4.89 o 
   8   0   4      108.86       95.27      9.76 o 
   9   0   4      411.09      403.55     17.01 o 
  10   0   4       34.01       25.61      7.85 o 
  11   0   4       35.99       29.98      9.79 o 
  12   0   4       55.90       86.50     13.75 o 
  13   0   4      176.21      207.77     19.37 o 
 -15   1   4        0.64        3.29     10.14 o 
 -14   1   4       17.03       40.39     14.88 o 
 -13   1   4      190.91      240.07     44.71 o 
 -12   1   4       11.02       33.39      8.54 o 
 -11   1   4      149.53      139.88     12.25 o 
 -10   1   4      432.27      418.30     24.21 o 
  -9   1   4      817.48      807.58     17.36 o 
  -8   1   4      118.81      123.41      6.95 o 
  -7   1   4     1681.64     1752.68     21.48 o 
  -6   1   4      739.83      792.98     10.61 o 
  -5   1   4        5.32        5.64      1.60 o 
  -4   1   4      249.36      209.72      4.94 o 
  -3   1   4      139.20      150.95      4.57 o 
  -2   1   4    10233.13     9834.09    110.82 o 
  -1   1   4    14985.85    15278.45    170.46 o 
   0   1   4     1033.84      994.91     14.27 o 
   1   1   4      457.56      442.72      6.16 o 
   2   1   4     2563.12     2378.45     27.64 o 
   3   1   4       10.36       18.30      2.73 o 
   4   1   4     4052.62     4237.02     44.41 o 
   5   1   4       27.21       21.55      2.95 o 
   6   1   4      173.70      194.14      7.98 o 
   7   1   4       47.19       45.99      4.89 o 
   8   1   4       51.16       39.27      7.16 o 
   9   1   4        5.44       -0.71      4.99 o 
  10   1   4        5.14        6.35      6.09 o 
  11   1   4       74.81       79.31      8.05 o 
  12   1   4        0.02        8.16      6.42 o 
  13   1   4       15.06       37.36      8.05 o 
 -14   2   4       53.75       48.92     11.73 o 
 -13   2   4        0.78        3.07      7.08 o 
 -12   2   4        0.03        0.19      6.02 o 
 -11   2   4       85.15       98.20     16.25 o 
 -10   2   4      634.94      628.10     25.40 o 
  -9   2   4     1527.62     1460.90     31.29 o 
  -8   2   4        8.11        1.64      5.01 o 
  -7   2   4      454.21      439.61     10.54 o 
  -6   2   4       43.48       50.35      5.40 o 
  -5   2   4      221.11      218.37      6.64 o 
  -4   2   4        0.02       -0.11      1.88 o 
  -3   2   4        3.12       21.95      3.04 o 
  -2   2   4      101.20      111.06      5.55 o 
  -1   2   4       63.15      106.50      7.97 o 
   0   2   4    12008.90    11436.73    132.08 o 
   1   2   4       61.92       50.20      4.45 o 
   2   2   4        5.95        1.63      2.34 o 
   3   2   4     3068.33     3040.77     39.22 o 
   4   2   4      197.73      212.06      4.89 o 
   5   2   4      716.69      774.00     12.31 o 
   6   2   4       13.22       11.49      3.28 o 
   7   2   4     2286.58     2199.69     27.54 o 
   8   2   4      325.53      320.82     11.67 o 
   9   2   4      805.22      726.79     15.23 o 
  10   2   4       10.09        5.22      7.11 o 
  11   2   4        3.59        8.34      6.91 o 
  12   2   4        0.28       -5.94      5.94 o 
  13   2   4       85.00      112.07     17.68 o 
 -14   3   4      194.45      203.75     22.78 o 
 -13   3   4        1.77        9.64     11.66 o 
 -12   3   4       41.05       41.73      7.34 o 
 -11   3   4        5.52        7.80      5.98 o 
 -10   3   4      345.86      346.67     11.81 o 
  -9   3   4      179.21      177.11     14.07 o 
  -8   3   4       18.73       17.40      3.88 o 
  -7   3   4       60.00       50.58      6.70 o 
  -6   3   4      149.91      158.17      9.25 o 
  -5   3   4      467.14      456.78     12.86 o 
  -4   3   4      759.93      712.98     14.83 o 
  -3   3   4      290.88      274.30      6.89 o 
  -2   3   4      262.67      256.75     11.54 o 
  -1   3   4        0.94       -1.87      1.87 o 
   0   3   4      196.29      203.56      8.97 o 
   1   3   4      137.79      126.78      6.01 o 
   3   3   4      123.88      121.76      5.98 o 
   4   3   4      849.09      861.13     15.51 o 
   5   3   4      571.96      582.19     27.75 o 
   6   3   4        1.15       -3.41      8.04 o 
   7   3   4       18.33       18.73      8.03 o 
   8   3   4      127.74      123.41     12.00 o 
   9   3   4      147.91      169.25     12.83 o 
  10   3   4      135.36      119.14     11.70 o 
  11   3   4        3.32       -7.58     10.61 o 
  12   3   4       16.97       21.07     21.61 o 
 -13   4   4       19.61       47.61     15.66 o 
 -12   4   4        0.95        6.38      8.13 o 
 -11   4   4        0.95       16.07      8.20 o 
 -10   4   4      472.92      421.19     20.59 o 
  -9   4   4      337.49      384.66     19.04 o 
  -8   4   4        5.00        3.51      5.30 o 
  -7   4   4       28.05       33.09      7.10 o 
  -6   4   4       44.59        5.75     11.73 o 
  -5   4   4        0.07        1.32      3.02 o 
  -4   4   4      197.84      155.79     16.60 o 
  -3   4   4       58.95       56.22      4.33 o 
  -2   4   4        0.30        0.07      2.23 o 
  -1   4   4      613.97      670.72     16.12 o 
   0   4   4    10118.42    10390.93    124.01 o 
   1   4   4      123.05      175.22      7.46 o 
   2   4   4       94.42       85.96      6.90 o 
   3   4   4        4.64        2.56      2.10 o 
   4   4   4        5.99        5.47      3.80 o 
   5   4   4      235.19      215.81     14.83 o 
   6   4   4      437.14      380.25     28.51 o 
   7   4   4       15.34       11.28      6.39 o 
   8   4   4       10.15        4.18      6.36 o 
   9   4   4      395.59      475.37     47.58 o 
  10   4   4      235.27      214.47     21.21 o 
  11   4   4       54.48       68.22     22.81 o 
  12   4   4       15.72       40.16     16.02 o 
 -13   5   4        3.14        4.76     11.70 o 
 -12   5   4       56.12       42.19     13.51 o 
 -11   5   4        4.04        7.51      9.63 o 
 -10   5   4        3.25       -0.60      6.16 o 
  -9   5   4      174.84      167.08     14.91 o 
  -8   5   4        3.39       -2.10      6.01 o 
  -7   5   4      241.05      215.67     15.60 o 
  -6   5   4       38.21       32.20      7.10 o 
  -5   5   4      234.82      223.17     14.40 o 
  -4   5   4        1.94        1.54      3.08 o 
  -3   5   4       19.65       12.89      3.25 o 
  -2   5   4        3.44        4.57      2.77 o 
  -1   5   4       86.14       81.98      6.12 o 
   0   5   4        0.02       -1.00      3.03 o 
   1   5   4       67.72       76.16      6.27 o 
   2   5   4      187.07      202.45     15.34 o 
   3   5   4      140.98      139.31     12.24 o 
   4   5   4       14.57       14.29      6.23 o 
   5   5   4      267.32      259.89     17.37 o 
   6   5   4      272.86      259.28     17.76 o 
   7   5   4       92.08       84.56     11.27 o 
   8   5   4        3.98       11.29      7.58 o 
   9   5   4      125.39      127.10     15.02 o 
  10   5   4        2.09       14.32      9.04 o 
  11   5   4       81.76      101.81     14.96 o 
 -12   6   4       20.88       36.92     14.19 o 
 -11   6   4       11.58       13.30     11.19 o 
 -10   6   4       27.88       22.05     10.10 o 
  -9   6   4       23.60       29.97      9.05 o 
  -8   6   4      335.91      364.76     22.27 o 
  -7   6   4       52.44       22.21      7.53 o 
  -6   6   4       26.88       13.41      6.21 o 
  -5   6   4       30.15       32.02      7.30 o 
  -4   6   4       40.47       29.82      7.57 o 
  -3   6   4        4.96        5.22      4.30 o 
  -2   6   4      156.29      164.25      9.30 o 
  -1   6   4        7.04        7.44      3.54 o 
   0   6   4      819.93      811.40     16.70 o 
   1   6   4      388.39      357.96     11.05 o 
   2   6   4       42.56       50.56      9.14 o 
   3   6   4        6.40       -3.29      5.16 o 
   4   6   4        0.27        0.29      5.50 o 
   5   6   4        0.63       -5.47      5.47 o 
   6   6   4      121.86      124.90     13.91 o 
   7   6   4       67.15       64.17     10.98 o 
   8   6   4        1.13        2.80      7.60 o 
   9   6   4       50.02       70.68     20.12 o 
  10   6   4       24.06       42.38     12.00 o 
 -10   7   4      148.41      172.25     22.62 o 
  -9   7   4        9.08        8.26      9.23 o 
  -8   7   4        8.50       13.81      8.32 o 
  -7   7   4       21.73       18.28     10.51 o 
  -6   7   4       38.05       40.78      9.15 o 
  -5   7   4      484.82      467.50     20.79 o 
  -4   7   4       33.03       25.39      7.23 o 
  -3   7   4       13.58       11.48      5.92 o 
  -2   7   4       52.74       27.50      5.61 o 
  -1   7   4       25.11       32.69      5.76 o 
   0   7   4       91.31      102.50      7.86 o 
   1   7   4       36.18       32.71      7.10 o 
   2   7   4       29.63       45.40      9.15 o 
   3   7   4       28.79       33.54      8.63 o 
   4   7   4       22.37       10.78      7.68 o 
   5   7   4      166.72      173.77     16.26 o 
   6   7   4       42.27       39.75     14.93 o 
   7   7   4       48.56       28.10     10.32 o 
   8   7   4       17.29       21.73     10.80 o 
   9   7   4        0.01       11.30      9.94 o 
  -8   8   4       13.20       12.89     10.79 o 
  -7   8   4        7.91       10.76      7.81 o 
  -6   8   4        1.73       -0.60      8.43 o 
  -5   8   4       26.22       36.21      9.44 o 
  -4   8   4        8.99        6.20      9.40 o 
  -3   8   4        0.41       -1.89      6.25 o 
  -2   8   4        1.53        4.80      6.57 o 
  -1   8   4        7.18       18.48      8.02 o 
   0   8   4        1.61        7.53      7.09 o 
   1   8   4        9.36       13.27      9.39 o 
   2   8   4        3.54       14.86      8.01 o 
   3   8   4       43.75       56.49     10.70 o 
   4   8   4        0.54        1.09      7.87 o 
   5   8   4       50.36       52.52     18.22 o 
   6   8   4       45.60       50.15     12.82 o 
   7   8   4       47.91       47.63     12.57 o 
  -6   9   4       12.61        2.24     10.97 o 
  -5   9   4       73.89       91.62     13.74 o 
  -4   9   4       18.25       16.38      9.35 o 
  -3   9   4       45.05       18.98     17.03 o 
  -2   9   4        0.11       14.82     16.20 o 
  -1   9   4       47.14       60.78     20.66 o 
   0   9   4        5.89       21.49     13.34 o 
   1   9   4        0.09       14.70     11.87 o 
   2   9   4        2.73       10.22     11.13 o 
   3   9   4        6.94       29.99     14.26 o 
   4   9   4        7.33       15.51     10.41 o 
 -15   1   5       22.75       31.61     16.38 o 
 -14   1   5       15.83       21.93     11.50 o 
 -13   1   5        0.04       -6.23     10.00 o 
 -12   1   5        1.83       -1.17      7.00 o 
 -11   1   5       34.58       32.81      8.02 o 
 -10   1   5       55.47       60.45      6.45 o 
  -9   1   5       68.87       55.80      5.26 o 
  -8   1   5      130.14      120.63      5.97 o 
  -7   1   5       75.25       85.00      5.06 o 
  -6   1   5      653.34      733.97     10.13 o 
  -5   1   5     4295.15     4472.85     48.79 o 
  -4   1   5     1256.70     1288.86     16.23 o 
  -3   1   5       88.05       85.84      4.00 o 
  -2   1   5      202.02      184.26      5.30 o 
  -1   1   5    14632.50    14682.80    164.54 o 
   0   1   5      323.36      336.63      8.22 o 
   1   1   5      206.88      201.89      5.86 o 
   3   1   5      159.38      168.87      6.83 o 
   4   1   5      195.93      203.91      9.52 o 
   5   1   5      159.00      178.11      6.24 o 
   6   1   5      514.73      509.38     12.17 o 
   7   1   5        0.24        2.15      3.62 o 
   8   1   5      166.11      173.79      8.05 o 
   9   1   5      123.86      143.56      9.08 o 
  10   1   5       19.57       16.18      5.49 o 
  11   1   5       29.69       38.28      6.94 o 
  12   1   5      161.81      205.37     13.16 o 
  13   1   5        1.63       -2.90      6.90 o 
 -14   2   5        0.17       11.08      8.97 o 
 -13   2   5        0.93        6.45      6.78 o 
 -12   2   5       10.45       15.90      9.97 o 
 -11   2   5        7.42        1.91      7.87 o 
 -10   2   5       68.32       50.01      7.35 o 
  -9   2   5      471.73      434.19     15.92 o 
  -8   2   5        6.96       10.64      4.18 o 
  -7   2   5      476.20      484.94     10.98 o 
  -6   2   5        7.82        4.79      2.13 o 
  -5   2   5     1207.95     1214.90     21.33 o 
  -4   2   5      168.83      148.73      4.64 o 
  -3   2   5       71.49       87.04      4.50 o 
  -1   2   5     2861.51     2817.40     36.35 o 
   0   2   5      545.80      577.84     12.30 o 
   2   2   5     1118.70     1182.49     18.89 o 
   3   2   5       77.11       83.51      5.04 o 
   4   2   5      791.63      822.77     11.74 o 
   5   2   5       22.95       23.27      3.27 o 
   6   2   5      100.56       97.25      5.48 o 
   7   2   5      213.81      195.70      7.67 o 
   8   2   5      367.35      373.00     10.86 o 
   9   2   5       31.48       32.39      5.17 o 
  10   2   5        3.25        6.75      5.26 o 
  11   2   5       71.57       95.59     15.48 o 
  12   2   5       27.08       39.17      8.23 o 
 -14   3   5        5.96        7.28     12.18 o 
 -13   3   5        0.00       17.15     13.32 o 
 -12   3   5        0.03       -0.76      5.26 o 
 -11   3   5       71.88       80.96     12.69 o 
 -10   3   5      129.38      128.86      9.18 o 
  -9   3   5      109.16      100.56      6.90 o 
  -8   3   5       28.00       33.14      4.36 o 
  -7   3   5      717.72      727.71     18.82 o 
  -6   3   5       28.40       22.52      4.39 o 
  -5   3   5      208.90      227.77     11.86 o 
  -4   3   5      961.85      960.61     18.37 o 
  -3   3   5     1200.60     1287.85     19.60 o 
  -2   3   5      603.91      594.83     13.13 o 
  -1   3   5       93.25      100.49      5.40 o 
   0   3   5      581.70      589.33     12.13 o 
   2   3   5     1855.33     2007.71     45.87 o 
   3   3   5       67.40       71.08      8.66 o 
   4   3   5      132.13      134.06      7.63 o 
   5   3   5        2.20        8.55      4.28 o 
   6   3   5       35.72       34.82      8.56 o 
   7   3   5       22.41       29.63      6.77 o 
   8   3   5        0.09       -2.21      5.54 o 
   9   3   5       13.30       14.52      7.28 o 
  10   3   5       84.47       82.87     10.72 o 
  11   3   5      247.83      269.36     54.14 o 
  12   3   5       38.76       57.73     12.64 o 
 -14   4   5        0.03       16.55     18.46 o 
 -13   4   5       89.97      133.47     24.53 o 
 -12   4   5        0.50       -3.78      8.94 o 
 -11   4   5        0.11       -0.09      6.23 o 
 -10   4   5        2.65        3.58      6.18 o 
  -9   4   5      350.42      311.98     18.63 o 
  -8   4   5       42.42       33.99      7.44 o 
  -7   4   5      106.27       98.30      9.97 o 
  -6   4   5       77.18       20.34     21.49 o 
  -5   4   5      814.27      688.72     62.05 o 
  -4   4   5       26.55       31.72      4.34 o 
  -3   4   5      292.61      284.01      8.39 o 
  -2   4   5      565.21      602.19     12.95 o 
  -1   4   5      802.15      855.12     16.46 o 
   0   4   5     6617.32     6765.60     83.82 o 
   1   4   5     2012.34     1983.92     30.24 o 
   2   4   5     1215.82     1215.65     37.12 o 
   3   4   5       33.46        9.84      6.56 o 
   4   4   5      758.81      709.12     70.12 o 
   5   4   5       20.81       15.42      6.29 o 
   6   4   5      460.96      417.82     22.73 o 
   7   4   5        1.87        1.51      5.95 o 
   8   4   5        0.41        0.29      6.81 o 
   9   4   5        0.01        1.26      7.08 o 
  10   4   5      218.92      233.53     18.92 o 
  11   4   5        1.27        4.46     16.10 o 
 -13   5   5       11.80       33.38     20.70 o 
 -12   5   5      102.92      117.15     22.47 o 
 -11   5   5      147.53      152.47     19.32 o 
 -10   5   5        0.28        0.55      6.12 o 
  -9   5   5      134.25      137.20     13.74 o 
  -8   5   5       30.82       15.65      6.57 o 
  -7   5   5      207.51      205.52     15.33 o 
  -6   5   5       97.17       98.25     10.54 o 
  -5   5   5      352.80      314.27     16.32 o 
  -4   5   5       99.86       86.39      6.64 o 
  -3   5   5      149.98      162.37      7.20 o 
  -2   5   5       22.74       24.66      4.36 o 
  -1   5   5      715.52      693.16     15.56 o 
   0   5   5      290.83      323.67     13.07 o 
   1   5   5      332.12      325.73     10.77 o 
   2   5   5        3.99        1.88      3.95 o 
   3   5   5      160.21      179.16     13.76 o 
   4   5   5        3.00        5.78      5.88 o 
   5   5   5       35.25       46.14      8.90 o 
   6   5   5        6.27        5.56      6.72 o 
   7   5   5       13.42       12.39      9.72 o 
   8   5   5        1.59        2.15      6.59 o 
   9   5   5       29.31       54.95     16.65 o 
  10   5   5        0.76        0.59      8.27 o 
  11   5   5       57.83       82.73     14.90 o 
 -12   6   5       51.42       47.95     14.50 o 
 -11   6   5        0.00        0.33      9.73 o 
 -10   6   5        1.31       -0.49      6.95 o 
  -9   6   5      274.24      260.90     19.56 o 
  -8   6   5        2.72       15.71      7.33 o 
  -7   6   5        0.04       -0.12      5.69 o 
  -6   6   5        1.18        2.38      5.02 o 
  -5   6   5       54.78       51.32      8.42 o 
  -4   6   5       17.12       17.28      6.97 o 
  -3   6   5      194.46      217.11     10.78 o 
  -2   6   5      168.26      179.67     11.32 o 
  -1   6   5      434.92      458.64     12.30 o 
   0   6   5      133.27      135.78     13.21 o 
   1   6   5        0.90        5.36      4.08 o 
   2   6   5       18.12       17.20      5.65 o 
   3   6   5       13.06        9.66      6.36 o 
   4   6   5       46.52       42.54      8.82 o 
   5   6   5       52.70       58.32     10.48 o 
   6   6   5       14.11       12.18      7.85 o 
   7   6   5       16.01       16.55      8.44 o 
   8   6   5      184.98      215.21     22.28 o 
   9   6   5       84.60       83.13     13.57 o 
  10   6   5       76.79       62.97     13.60 o 
 -10   7   5       11.67        5.18     10.19 o 
  -9   7   5       29.72       43.01     10.79 o 
  -8   7   5       54.32       46.83     10.12 o 
  -7   7   5        0.01       -2.10      6.49 o 
  -6   7   5        0.65       -1.51      6.01 o 
  -5   7   5       34.00       30.56      8.10 o 
  -4   7   5       13.11       19.60      6.87 o 
  -3   7   5        3.84        8.98      5.15 o 
  -2   7   5        6.22        5.22      4.55 o 
  -1   7   5        1.83        5.10      4.25 o 
   0   7   5      141.57      160.46     10.25 o 
   1   7   5       27.26       21.46      6.39 o 
   2   7   5        0.63        8.97      6.79 o 
   3   7   5        2.00        5.39      8.36 o 
   4   7   5        0.00        6.00      7.14 o 
   5   7   5       86.97       89.02     12.58 o 
   6   7   5       17.07       37.76     17.19 o 
   7   7   5        2.17       10.85      8.95 o 
   8   7   5       13.61       30.54     11.28 o 
  -9   8   5       75.00       82.78     23.53 o 
  -8   8   5       18.13       24.67      9.76 o 
  -7   8   5        0.73        5.40      7.92 o 
  -6   8   5        4.14        6.72      7.65 o 
  -5   8   5      169.90      161.75     15.56 o 
  -4   8   5       58.77       46.17      9.84 o 
  -3   8   5        6.23       -1.97      6.32 o 
  -2   8   5       33.15       31.73      9.39 o 
  -1   8   5      370.43      414.75     25.34 o 
   0   8   5      346.03      375.41     22.47 o 
   1   8   5       50.92       62.00     13.71 o 
   2   8   5       11.56       10.54      8.26 o 
   3   8   5       11.12       14.31      8.64 o 
   4   8   5       71.83       87.21     13.32 o 
   5   8   5        1.54       26.73      9.83 o 
   6   8   5       15.31       30.89     11.33 o 
   7   8   5        3.68       32.85     20.56 o 
  -6   9   5       20.50       15.67     10.25 o 
  -5   9   5        1.75       11.66      9.27 o 
  -4   9   5       12.34       24.25      9.54 o 
  -3   9   5        2.19       30.50     17.71 o 
  -2   9   5        8.25       15.62     15.74 o 
  -1   9   5        0.00       -3.14     14.00 o 
   0   9   5       31.30       43.61     13.79 o 
   1   9   5        8.17        6.73     11.88 o 
   2   9   5        3.43       10.89     12.08 o 
   3   9   5       36.29       46.86     14.97 o 
   4   9   5        0.26       15.10     11.16 o 
 -15   0   6      337.75      465.56     40.17 o 
 -14   0   6      294.86      298.46     33.08 o 
 -13   0   6        7.73       28.76     18.05 o 
 -12   0   6      103.81      210.92     26.73 o 
 -11   0   6      312.54      245.09     26.77 o 
 -10   0   6      978.84      986.98     25.00 o 
  -9   0   6      513.04      525.43     14.28 o 
  -8   0   6       22.52       16.05      6.19 o 
  -7   0   6      335.02      373.32     10.57 o 
  -6   0   6      373.34      404.41     12.18 o 
  -5   0   6      884.48      881.17     18.63 o 
  -4   0   6        9.67        8.61      2.93 o 
  -3   0   6     1976.56     1740.06     29.71 o 
  -2   0   6     5304.41     5328.74     79.87 o 
  -1   0   6    13640.47    13290.24    187.01 o 
   0   0   6    12316.24    12320.82    220.52 o 
   1   0   6      200.13      186.27     11.49 o 
   2   0   6      718.06      782.09     31.11 o 
   3   0   6      372.83      386.46     12.24 o 
   4   0   6     1297.17     1322.57     23.68 o 
   5   0   6     1335.74     1381.17     25.48 o 
   6   0   6       28.12       28.80      7.01 o 
   7   0   6      639.99      598.90     17.06 o 
   8   0   6      548.64      478.16     34.23 o 
   9   0   6      337.08      332.39     31.21 o 
  10   0   6       37.70       29.31     12.67 o 
  11   0   6        2.27      -12.94     12.94 o 
  12   0   6        3.55       32.39     10.92 o 
 -15   1   6        7.12       26.74     22.42 o 
 -14   1   6      178.29      258.55     24.79 o 
 -13   1   6      250.56      288.77     20.28 o 
 -12   1   6        9.87       15.25      7.29 o 
 -11   1   6       42.31       58.33      9.90 o 
 -10   1   6      687.23      658.50     15.94 o 
  -9   1   6      813.97      794.91     19.75 o 
  -8   1   6      136.49      119.75      6.24 o 
  -7   1   6     1530.00     1614.44     18.72 o 
  -6   1   6      171.06      233.77      6.31 o 
  -5   1   6     4121.54     4184.87     46.16 o 
  -4   1   6       21.95       20.25      2.06 o 
  -3   1   6       60.21       85.71      4.27 o 
  -2   1   6       39.85       33.07      7.69 o 
  -1   1   6       32.00       36.57      3.45 o 
   0   1   6        8.37        5.82      1.17 o 
   1   1   6       35.49       68.07      5.01 o 
   2   1   6      195.09      217.01      5.60 o 
   3   1   6       80.95      113.80      5.55 o 
   4   1   6     1373.06     1469.07     18.04 o 
   5   1   6      496.70      565.74     12.04 o 
   6   1   6      522.03      510.99     14.03 o 
   7   1   6       52.76       63.48      5.55 o 
   8   1   6       42.82       34.37      4.94 o 
   9   1   6        5.96        7.46      6.97 o 
  10   1   6       10.44       19.58      6.00 o 
  11   1   6      111.95      158.45     10.60 o 
  12   1   6        5.09        7.57      6.82 o 
 -15   2   6        0.11        5.67      9.89 o 
 -14   2   6       23.17       11.43      8.72 o 
 -13   2   6      140.41      179.53     13.91 o 
 -12   2   6        4.09        3.46     10.67 o 
 -11   2   6       19.82       11.38      5.74 o 
 -10   2   6      769.91      717.81     20.20 o 
  -9   2   6        3.84        2.12      4.08 o 
  -8   2   6      258.42      194.78     12.25 o 
  -7   2   6        5.33        7.05      2.24 o 
  -6   2   6     1037.31     1035.73     14.24 o 
  -5   2   6      204.92      196.94      6.03 o 
  -4   2   6      329.92      329.71      7.64 o 
  -3   2   6      707.81      732.98     12.42 o 
  -2   2   6     1257.81     1323.63     23.80 o 
  -1   2   6      162.80      134.63     12.07 o 
   0   2   6      866.34      799.94     23.09 o 
   1   2   6      204.64      186.30      8.74 o 
   2   2   6     1023.32     1074.18     18.00 o 
   3   2   6      144.42      153.57      9.67 o 
   4   2   6      859.92      813.37     11.28 o 
   5   2   6      201.19      189.96      6.23 o 
   6   2   6      672.46      590.82     11.67 o 
   7   2   6       24.65       20.29      4.13 o 
   8   2   6      146.44      123.24      7.70 o 
   9   2   6        3.04        1.03      4.30 o 
  10   2   6       11.16       21.41      5.50 o 
  11   2   6        6.93        6.60      7.75 o 
  12   2   6       31.85       61.68     12.68 o 
 -14   3   6       91.75      130.95     20.05 o 
 -13   3   6        4.34        4.05      6.06 o 
 -12   3   6       16.50        6.12      6.30 o 
 -11   3   6        0.10        4.17      4.23 o 
 -10   3   6        1.52        1.72      3.85 o 
  -9   3   6      798.67      767.02     16.72 o 
  -8   3   6      407.98      440.68     16.20 o 
  -7   3   6      167.63      169.67      9.63 o 
  -6   3   6        8.07        5.21      3.06 o 
  -5   3   6      164.83      170.68      8.40 o 
  -4   3   6      819.57      862.52     14.45 o 
  -3   3   6      615.89      595.64     13.37 o 
  -2   3   6      814.16      863.17     15.45 o 
  -1   3   6      487.52      511.18     11.30 o 
   0   3   6      287.53      294.99     11.27 o 
   1   3   6      771.44      718.55     22.39 o 
   2   3   6      206.87      191.31      8.94 o 
   3   3   6        0.58        0.98      2.53 o 
   4   3   6     1074.85     1070.71     19.28 o 
   5   3   6        0.14       -3.03      4.11 o 
   6   3   6      129.30      113.21     10.05 o 
   7   3   6       74.66       68.08      8.64 o 
   8   3   6       21.34       27.35      7.19 o 
   9   3   6       64.29       62.67      9.50 o 
  10   3   6        5.46        1.40     10.45 o 
  11   3   6       40.82       49.13     14.07 o 
  12   3   6        1.26       18.51     10.70 o 
 -14   4   6       46.41       41.63     27.35 o 
 -13   4   6        2.57       12.88     12.41 o 
 -12   4   6        1.46       10.10      8.67 o 
 -11   4   6        0.73        5.01      5.92 o 
 -10   4   6     1081.47     1113.87     28.54 o 
  -9   4   6     1088.68     1035.70     30.74 o 
  -8   4   6      195.50      200.50     24.84 o 
  -7   4   6      215.13      209.20     16.30 o 
  -6   4   6       39.70       13.31     15.90 o 
  -5   4   6       12.60        6.27      4.09 o 
  -4   4   6       29.81       27.26      7.66 o 
  -3   4   6      549.84      571.15     12.58 o 
  -2   4   6      585.97      584.63     13.05 o 
  -1   4   6        9.35       12.53      3.35 o 
   0   4   6     3255.06     3290.56     45.42 o 
   1   4   6       40.07       44.19      5.53 o 
   2   4   6        0.16        4.51      2.54 o 
   3   4   6        1.44        0.62      2.52 o 
   4   4   6        9.17       -0.81      3.81 o 
   5   4   6       16.16       14.46      6.40 o 
   6   4   6        0.07       -2.87      5.59 o 
   7   4   6      741.89      672.86     25.20 o 
   8   4   6      414.24      409.82     22.14 o 
   9   4   6       64.34       52.85     10.44 o 
  10   4   6       12.11        4.57      8.65 o 
  11   4   6        3.53        6.46     15.85 o 
 -13   5   6        8.21       37.56     13.39 o 
 -12   5   6       33.51       34.97     23.71 o 
 -11   5   6       11.45       16.82      8.31 o 
 -10   5   6      150.70      135.10     15.89 o 
  -9   5   6       14.00       18.97      7.01 o 
  -8   5   6      265.96      285.08     18.37 o 
  -7   5   6      231.05      242.93     16.55 o 
  -6   5   6        3.23        2.72      4.81 o 
  -5   5   6      569.29      591.00     23.93 o 
  -4   5   6      353.96      340.33     12.04 o 
  -3   5   6       32.63       24.59      4.35 o 
  -2   5   6       60.03       78.78      6.24 o 
  -1   5   6        3.31       -1.25      4.02 o 
   0   5   6      268.87      282.42     10.98 o 
   1   5   6      290.39      284.20     13.68 o 
   2   5   6      390.94      396.36     17.11 o 
   3   5   6      274.56      274.71     17.13 o 
   4   5   6      444.56      416.29     19.09 o 
   5   5   6      139.29      153.34     14.33 o 
   6   5   6        3.43        1.57      7.53 o 
   7   5   6       62.18       52.58     10.18 o 
   8   5   6       12.52       28.79     14.36 o 
   9   5   6       17.86       13.05      9.40 o 
  10   5   6      161.90      200.11     27.24 o 
 -12   6   6        0.17       11.80     16.58 o 
 -11   6   6       34.90       48.52     11.44 o 
 -10   6   6      123.64      108.46     13.81 o 
  -9   6   6       41.12       31.21      9.18 o 
  -8   6   6        9.58        8.24      6.77 o 
  -7   6   6      119.52       96.32     11.91 o 
  -6   6   6       21.28       22.15      6.74 o 
  -5   6   6       66.52       38.47      7.54 o 
  -4   6   6       84.22       76.19      7.01 o 
  -3   6   6      137.02      130.11      8.69 o 
  -2   6   6      120.58      127.38      8.37 o 
  -1   6   6      388.30      399.87     12.77 o 
   0   6   6      835.93      848.68     19.53 o 
   1   6   6      266.81      262.79     11.69 o 
   2   6   6       98.62       94.26     19.48 o 
   3   6   6        0.60       -5.79      5.79 o 
   4   6   6        7.52        7.39      6.61 o 
   5   6   6       66.00       97.74     18.20 o 
   6   6   6        0.04       -0.93      6.60 o 
   7   6   6        1.14        7.25      8.08 o 
   8   6   6        1.86       13.68      8.84 o 
   9   6   6      186.42      241.19     21.35 o 
 -11   7   6       19.82       36.21     20.11 o 
 -10   7   6       19.37        4.53      8.96 o 
  -9   7   6       12.99       -1.71      7.91 o 
  -8   7   6       41.42       21.12      8.30 o 
  -7   7   6       18.58       15.10      9.74 o 
  -6   7   6       17.94       14.77      7.38 o 
  -5   7   6       59.13       61.00      9.89 o 
  -4   7   6        8.10        7.93      6.01 o 
  -3   7   6       56.84       50.85     10.55 o 
  -2   7   6       11.82       18.00      5.16 o 
  -1   7   6      176.43      195.99     11.16 o 
   0   7   6       31.28       24.89      5.74 o 
   1   7   6        2.46        9.75      6.78 o 
   2   7   6       62.57       42.75      9.46 o 
   3   7   6       85.61       63.06     11.96 o 
   4   7   6       19.33        7.38      7.31 o 
   5   7   6        3.74        5.15      8.23 o 
   6   7   6        6.13       14.43      9.08 o 
   7   7   6        8.26       16.43      9.64 o 
   8   7   6        8.04       24.57     10.11 o 
  -9   8   6       92.85       66.49     13.09 o 
  -8   8   6      193.82      169.56     18.35 o 
  -7   8   6        5.71        0.78      7.96 o 
  -6   8   6       11.64       -1.09      7.40 o 
  -5   8   6       13.37        8.89      7.68 o 
  -4   8   6       43.68       40.78      8.92 o 
  -3   8   6       12.83        4.15      6.70 o 
  -2   8   6       27.65       35.00      8.10 o 
  -1   8   6        1.81        9.56      7.67 o 
   0   8   6        0.70        1.80      7.51 o 
   1   8   6      116.98      100.70     25.54 o 
   2   8   6        2.61       -3.01      8.14 o 
   3   8   6        1.51       -0.66      7.73 o 
   4   8   6       25.87       45.82     11.64 o 
   5   8   6        1.27       12.41      9.70 o 
   6   8   6        2.21       14.74     10.42 o 
  -6   9   6        0.21       11.43      9.63 o 
  -5   9   6       92.65       99.36     14.09 o 
  -4   9   6       38.83       25.84     11.08 o 
  -3   9   6       56.37       39.34     19.75 o 
  -2   9   6       68.60       81.15     22.35 o 
  -1   9   6       45.58       79.20     24.17 o 
   0   9   6       19.15        7.55     11.39 o 
   1   9   6      115.38      129.35     19.79 o 
   2   9   6      108.44      204.77     35.83 o 
   3   9   6       57.10       51.57     15.51 o 
 -15   1   7       22.48       29.39     22.46 o 
 -14   1   7       21.34       30.68     12.10 o 
 -13   1   7       32.47       31.05     11.35 o 
 -12   1   7       44.11       33.28      8.30 o 
 -11   1   7       75.63       63.01      7.80 o 
 -10   1   7        0.00       -3.89      3.89 o 
  -9   1   7      107.63       94.73      5.54 o 
  -8   1   7        0.10        1.29      1.99 o 
  -7   1   7      444.54      511.69      9.28 o 
  -6   1   7      242.47      264.57      6.88 o 
  -5   1   7      504.55      532.14      9.49 o 
  -4   1   7      998.54     1004.18     12.51 o 
  -3   1   7       79.88       91.79      4.44 o 
  -2   1   7      228.70      231.14      7.50 o 
  -1   1   7     2349.64     2335.56     30.20 o 
   0   1   7      330.11      322.38      7.15 o 
   1   1   7      527.23      602.96     12.98 o 
   2   1   7      989.15      971.15     20.14 o 
   3   1   7       67.61       94.51      5.71 o 
   4   1   7       70.97       83.71      5.32 o 
   5   1   7       27.13       35.24      4.26 o 
   6   1   7      134.59      110.36      6.18 o 
   7   1   7       78.23       75.81      5.96 o 
   8   1   7       64.53       78.48      6.35 o 
   9   1   7        3.12        0.40      4.97 o 
  10   1   7        5.51        6.56      5.72 o 
  11   1   7      119.25      148.05     14.32 o 
  12   1   7        6.37       18.07      7.72 o 
 -15   2   7        8.99       -2.13     17.71 o 
 -14   2   7       89.49      107.21     25.88 o 
 -13   2   7       24.57       18.04     12.77 o 
 -12   2   7       20.60       20.58      8.10 o 
 -11   2   7        8.37        3.03      5.19 o 
 -10   2   7        9.72        2.49      4.79 o 
  -9   2   7       91.83       78.70      9.65 o 
  -8   2   7       13.51       23.06      5.00 o 
  -7   2   7      742.31      751.36     13.99 o 
  -6   2   7       43.43       34.42      3.28 o 
  -5   2   7      704.81      685.08     12.54 o 
  -4   2   7      165.04      195.13      6.29 o 
  -3   2   7      165.97      197.74     11.06 o 
  -2   2   7      533.31      501.29     10.45 o 
  -1   2   7      723.46      700.74     12.61 o 
   0   2   7      105.56       94.54      5.02 o 
   1   2   7      738.37      761.11     14.06 o 
   2   2   7      410.90      364.91     17.77 o 
   3   2   7      140.45      133.40      6.35 o 
   4   2   7      231.05      238.81      6.17 o 
   5   2   7       71.71       76.04      4.64 o 
   6   2   7     1432.91     1276.73     18.97 o 
   7   2   7       23.65       21.12      4.32 o 
   8   2   7        6.04        5.80      3.87 o 
   9   2   7       63.86       84.87     10.50 o 
  10   2   7        0.11       -4.57      4.83 o 
  11   2   7       11.10       17.87      6.99 o 
  12   2   7        8.84        9.29     10.43 o 
 -14   3   7       43.78       73.44     34.60 o 
 -13   3   7        2.20       12.77      6.60 o 
 -12   3   7       85.78      103.89      8.41 o 
 -11   3   7      261.85      257.35     11.15 o 
 -10   3   7       47.26       47.20      5.71 o 
  -9   3   7      749.80      690.66     15.82 o 
  -8   3   7     1248.11     1153.60     20.85 o 
  -7   3   7      170.56      182.58      7.31 o 
  -6   3   7        0.19       -3.29      3.29 o 
  -5   3   7      366.72      367.87     12.58 o 
  -4   3   7     1495.21     1503.17     24.25 o 
  -3   3   7        5.75        9.65      2.81 o 
  -2   3   7       99.59       91.17      5.53 o 
  -1   3   7     1976.46     2046.85     29.99 o 
   0   3   7      233.46      277.17      8.56 o 
   1   3   7       96.78       84.55      5.62 o 
   2   3   7      472.85      400.73     11.62 o 
   3   3   7       21.36       26.76      5.19 o 
   4   3   7      226.14      225.13     19.98 o 
   5   3   7      441.78      426.05     13.26 o 
   6   3   7      251.50      253.42     14.14 o 
   7   3   7      118.75      128.89     14.79 o 
   8   3   7       11.35       11.53      6.70 o 
   9   3   7       49.22       32.38      8.67 o 
  10   3   7        7.79       -3.32      8.49 o 
  11   3   7       46.26       50.55     18.06 o 
 -14   4   7        3.28        2.32     11.59 o 
 -13   4   7      112.92      116.79     18.73 o 
 -12   4   7       20.05       17.70      7.79 o 
 -11   4   7        8.76       13.96      7.02 o 
 -10   4   7       77.87       58.08      9.30 o 
  -9   4   7       14.98        4.00      5.50 o 
  -8   4   7      153.93      150.14     12.64 o 
  -7   4   7      776.83      747.28     32.28 o 
  -6   4   7       39.66       14.29      5.58 o 
  -5   4   7      438.07      477.76     20.39 o 
  -4   4   7       17.24       19.73      5.07 o 
  -3   4   7     1095.12     1210.15     26.03 o 
  -2   4   7     1885.60     1816.79     28.27 o 
  -1   4   7       84.89      113.72     11.79 o 
   0   4   7      150.88      147.03      7.98 o 
   1   4   7        2.14        4.36      4.60 o 
   2   4   7       84.16       90.18      7.79 o 
   3   4   7       19.37       18.84      4.02 o 
   4   4   7       81.26       78.55      7.67 o 
   5   4   7       61.15       82.32     10.59 o 
   6   4   7       68.72       61.26     10.08 o 
   7   4   7       27.48        9.55      7.70 o 
   8   4   7       67.85       77.07     11.56 o 
   9   4   7       34.68       27.96      9.55 o 
  10   4   7       34.34       37.86     12.43 o 
  11   4   7       27.18       28.96     20.40 o 
 -13   5   7       12.65       25.42     15.62 o 
 -12   5   7       27.14       26.07      9.59 o 
 -11   5   7       11.01        2.64      8.10 o 
 -10   5   7      109.65       92.43     12.25 o 
  -9   5   7       51.68       40.07      8.79 o 
  -8   5   7       46.64       49.97      8.80 o 
  -7   5   7       22.16       25.94      6.93 o 
  -6   5   7       72.87       56.72      8.49 o 
  -5   5   7       51.08       51.50      6.82 o 
  -4   5   7        2.03        2.92      4.05 o 
  -3   5   7       92.38       89.83      7.67 o 
  -2   5   7      317.67      304.77     11.49 o 
  -1   5   7       17.55       17.93      4.47 o 
   0   5   7      817.55      856.22     18.57 o 
   1   5   7      212.12      201.36     10.92 o 
   2   5   7      431.82      441.51     15.19 o 
   3   5   7        2.45        2.63      5.35 o 
   4   5   7       78.77      104.47     20.49 o 
   5   5   7      144.50      155.94     14.71 o 
   6   5   7        2.34        9.79      7.28 o 
   7   5   7       29.48       32.32      9.52 o 
   8   5   7       72.30       49.60     14.51 o 
   9   5   7        0.40        6.53      8.94 o 
  10   5   7       76.77       95.18     15.77 o 
 -12   6   7       60.78       69.06     16.03 o 
 -11   6   7        6.42        4.98      7.85 o 
 -10   6   7      158.19      154.49     19.32 o 
  -9   6   7      186.38      194.98     16.96 o 
  -8   6   7       54.41       42.05      8.97 o 
  -7   6   7        5.34       11.20      6.98 o 
  -6   6   7      101.58      103.15     11.56 o 
  -5   6   7      133.55      132.62     16.83 o 
  -4   6   7       25.84        8.48      4.34 o 
  -3   6   7      418.63      436.02     15.41 o 
  -2   6   7       75.80       63.91      6.49 o 
  -1   6   7      335.22      374.08     12.63 o 
   0   6   7     3175.69     3157.38     47.68 o 
   1   6   7      703.97      728.80     18.25 o 
   2   6   7      212.94      176.01     14.75 o 
   3   6   7       16.32       25.72      8.33 o 
   4   6   7      257.62      245.86     18.31 o 
   5   6   7        0.37        2.45      6.84 o 
   6   6   7        0.25        9.94      7.67 o 
   7   6   7        8.93       14.18      9.14 o 
   8   6   7       12.44       22.16      9.92 o 
   9   6   7       20.55       29.62     11.26 o 
 -11   7   7        9.48        6.30      9.15 o 
 -10   7   7       16.47       28.63     10.76 o 
  -9   7   7        0.99       -3.76      7.09 o 
  -8   7   7       80.91       70.92     11.88 o 
  -7   7   7      151.29      131.42     14.27 o 
  -6   7   7       79.59       73.57     10.98 o 
  -5   7   7        7.93        1.31      5.91 o 
  -4   7   7        9.54       -5.72      8.53 o 
  -3   7   7       17.34       18.42      5.28 o 
  -2   7   7       94.65       96.63      8.27 o 
  -1   7   7       22.77       19.44      5.40 o 
   0   7   7       22.11       33.77      7.29 o 
   1   7   7        4.80       10.76      7.59 o 
   2   7   7       78.27       53.01     11.14 o 
   3   7   7        0.08        2.47      7.41 o 
   4   7   7       16.85       37.63      9.71 o 
   5   7   7        0.10       -2.97      7.70 o 
   6   7   7       27.17       35.57     10.56 o 
   7   7   7       13.53       25.47     11.00 o 
   8   7   7        3.00        5.62     10.28 o 
  -9   8   7       12.28       13.72      9.44 o 
  -8   8   7       22.28       41.38     10.99 o 
  -7   8   7       15.64       10.69      8.30 o 
  -6   8   7        2.24        4.72      7.59 o 
  -5   8   7       39.57       33.28     12.45 o 
  -4   8   7        3.16        4.53      6.59 o 
  -3   8   7        0.59       18.30      7.76 o 
  -2   8   7       37.57       40.40      7.07 o 
  -1   8   7      222.20      201.00     16.99 o 
   0   8   7      186.08      188.25     20.80 o 
   1   8   7        0.00        8.76     10.38 o 
   2   8   7       89.68      102.88     23.12 o 
   3   8   7       49.19       52.18     11.58 o 
   4   8   7      152.06      149.68     16.88 o 
   5   8   7        2.60        7.90      9.19 o 
   6   8   7       57.64       69.60     13.94 o 
  -6   9   7       31.23       36.30     17.42 o 
  -5   9   7       40.73       44.16     10.97 o 
  -4   9   7        0.63       23.55      9.20 o 
  -3   9   7        9.98       -0.38     15.33 o 
  -2   9   7        2.16        5.59     15.80 o 
  -1   9   7       19.31       37.24     13.43 o 
   0   9   7       10.82       11.81     21.94 o 
   1   9   7       28.34       25.99     25.08 o 
   2   9   7       52.66       64.42     16.16 o 
   3   9   7       18.61       31.22     32.36 o 
 -15   0   8        1.34        0.15     17.70 o 
 -14   0   8        1.30       11.38     17.85 o 
 -13   0   8       35.15       39.78     18.56 o 
 -12   0   8      348.09      324.22     30.99 o 
 -11   0   8       75.29       91.01     19.61 o 
 -10   0   8     1388.60     1340.52     30.17 o 
  -9   0   8        2.32       -0.49      3.43 o 
  -8   0   8       36.14       38.83      5.21 o 
  -7   0   8       82.75       75.91      6.87 o 
  -6   0   8       43.15       32.52      5.07 o 
  -5   0   8     2050.31     2090.95     36.71 o 
  -4   0   8      118.89      115.07      6.94 o 
  -3   0   8     4522.20     4645.43     71.94 o 
  -2   0   8     4086.26     3803.94     60.03 o 
  -1   0   8     7219.78     7406.72    107.80 o 
   1   0   8     1425.81     1340.23     22.59 o 
   2   0   8     1050.29     1068.87     23.99 o 
   3   0   8      634.44      561.81     28.39 o 
   4   0   8       26.98       38.55      5.72 o 
   5   0   8      253.43      250.47     12.88 o 
   6   0   8     1688.67     1564.86     29.97 o 
   7   0   8      434.27      394.51     19.11 o 
   8   0   8        5.19       -1.17      6.28 o 
   9   0   8        2.85        6.63      6.82 o 
  10   0   8      157.05      193.79     17.19 o 
  11   0   8       30.16       38.65     29.71 o 
  12   0   8       22.37       20.12     11.09 o 
 -15   1   8       10.29       19.09     20.82 o 
 -14   1   8      278.68      395.37     25.78 o 
 -13   1   8       82.71       88.09     13.50 o 
 -12   1   8        6.79        5.24      5.94 o 
 -11   1   8       30.47       32.41      6.75 o 
 -10   1   8      327.51      333.58     11.51 o 
  -9   1   8     1536.72     1529.18     20.81 o 
  -8   1   8       16.61       11.34      2.48 o 
  -7   1   8       14.47       17.48      3.24 o 
  -6   1   8      920.06     1014.63     15.24 o 
  -5   1   8     2002.12     2054.73     30.34 o 
  -4   1   8      399.37      414.29      9.06 o 
  -3   1   8      881.36      838.38     11.83 o 
  -2   1   8      342.73      362.69      6.40 o 
  -1   1   8     2173.13     2237.10     25.42 o 
   0   1   8      149.48      161.13      8.49 o 
   1   1   8       81.44      112.40      4.84 o 
   2   1   8      218.66      244.56      7.64 o 
   3   1   8      406.59      417.39      8.48 o 
   4   1   8     1075.30     1111.76     16.70 o 
   5   1   8      834.92      882.05     15.17 o 
   6   1   8      109.83       92.74      6.00 o 
   7   1   8       42.52       47.59      5.46 o 
   8   1   8      168.75      162.04     10.69 o 
   9   1   8       17.02       29.39      6.10 o 
  10   1   8        3.20       15.33      5.84 o 
  11   1   8      157.64      208.69     18.89 o 
  12   1   8      118.62      130.04     11.31 o 
 -15   2   8       74.48       82.46     14.55 o 
 -14   2   8       57.95       58.70     23.30 o 
 -13   2   8       81.86       85.47     18.85 o 
 -12   2   8        5.57       -1.46      6.40 o 
 -11   2   8       18.84       20.29      6.17 o 
 -10   2   8     1514.83     1454.91     30.44 o 
  -9   2   8      490.88      451.53     15.41 o 
  -8   2   8      229.72      219.29     11.47 o 
  -7   2   8       23.85       19.47      4.12 o 
  -6   2   8      199.14      216.67      7.31 o 
  -5   2   8      672.45      680.73     15.77 o 
  -4   2   8       40.17       34.81      3.67 o 
  -3   2   8      518.90      535.70     13.80 o 
  -2   2   8     1314.14     1336.61     20.37 o 
  -1   2   8     1434.81     1420.76     21.40 o 
   0   2   8     1208.71     1183.62     19.02 o 
   1   2   8     1120.61     1115.19     15.60 o 
   2   2   8        5.03        4.75      2.62 o 
   3   2   8        0.43        3.33      2.93 o 
   4   2   8       94.23       88.83      4.72 o 
   5   2   8      166.05      196.20      6.57 o 
   6   2   8      311.10      267.67      8.20 o 
   7   2   8      237.21      207.05      7.80 o 
   8   2   8      212.07      194.12     12.35 o 
   9   2   8      103.12       97.70      9.73 o 
  10   2   8        0.72        5.02      6.10 o 
  11   2   8        9.83       11.22      9.73 o 
 -14   3   8       28.65       47.46     14.93 o 
 -13   3   8      230.19      211.98     12.57 o 
 -12   3   8      107.27       99.71     11.17 o 
 -11   3   8      392.01      403.69     13.36 o 
 -10   3   8      716.73      698.23     20.73 o 
  -9   3   8      421.24      424.93     31.64 o 
  -8   3   8      207.57      206.67     12.09 o 
  -7   3   8      153.98      172.71     14.43 o 
  -6   3   8       51.32       62.76      6.40 o 
  -5   3   8      395.41      402.86     14.76 o 
  -4   3   8       66.65       76.41      7.46 o 
  -3   3   8      131.92      133.27      6.83 o 
  -2   3   8        0.38       -2.28      2.28 o 
  -1   3   8      849.60      902.75     14.82 o 
   0   3   8      508.20      546.52     11.05 o 
   1   3   8        4.58        4.14      2.58 o 
   2   3   8        6.42       11.60      3.63 o 
   3   3   8        3.45        0.52      3.39 o 
   4   3   8      669.89      619.53     16.40 o 
   5   3   8      295.99      291.55     13.64 o 
   6   3   8        0.25       -5.06      5.06 o 
   7   3   8       95.57       83.82      9.74 o 
   8   3   8       30.01       30.87      6.94 o 
   9   3   8       33.30       11.80      6.89 o 
  10   3   8        4.26       -3.65      8.93 o 
  11   3   8        0.61       14.60     10.61 o 
 -14   4   8       14.05       13.54     17.45 o 
 -13   4   8        0.85       -1.56      7.14 o 
 -12   4   8       30.98       48.91     10.80 o 
 -11   4   8       62.51       61.93      9.20 o 
 -10   4   8      228.55      224.62     15.45 o 
  -9   4   8       35.20       16.48      6.35 o 
  -8   4   8       43.23       29.79      7.01 o 
  -7   4   8        3.57       -3.06      4.25 o 
  -6   4   8       59.49       57.95     15.95 o 
  -5   4   8       52.59       49.73      9.22 o 
  -4   4   8       21.15       12.81      4.25 o 
  -3   4   8        0.88       -1.11      3.57 o 
  -2   4   8       44.75       46.90      5.50 o 
  -1   4   8       88.86      102.75      6.78 o 
   0   4   8       18.65       12.50      3.77 o 
   1   4   8        5.64        5.81      3.59 o 
   2   4   8        0.01        3.50      2.73 o 
   3   4   8       79.07       79.88      6.71 o 
   4   4   8     1071.03      988.82     23.77 o 
   5   4   8      562.36      557.48     26.36 o 
   6   4   8       24.14       29.39      8.02 o 
   7   4   8       23.84       27.59     12.55 o 
   8   4   8      199.43      210.80     18.49 o 
   9   4   8       10.04       12.20      9.01 o 
  10   4   8        0.14        5.87     18.66 o 
 -13   5   8        0.00        7.69     11.11 o 
 -12   5   8       12.04       18.61      8.82 o 
 -11   5   8        8.51        3.70      7.20 o 
 -10   5   8      274.15      265.58     19.24 o 
  -9   5   8       71.31       49.06      9.42 o 
  -8   5   8      275.39      242.19     17.09 o 
  -7   5   8      729.81      728.73     24.97 o 
  -6   5   8      201.76      188.54     14.97 o 
  -5   5   8      110.13      115.71     10.64 o 
  -4   5   8       13.78       13.31      5.55 o 
  -3   5   8      179.54      205.65     12.40 o 
  -2   5   8      334.30      361.62     14.16 o 
  -1   5   8      910.56      884.23     18.99 o 
   0   5   8       15.33       10.41      4.21 o 
   1   5   8      124.96      137.87      8.62 o 
   2   5   8      103.32      108.63      8.32 o 
   3   5   8        9.14        9.66      6.79 o 
   4   5   8      281.09      297.65     19.16 o 
   5   5   8        7.04        2.66      6.29 o 
   6   5   8        0.84       -1.40      6.09 o 
   7   5   8       29.24       33.60      9.22 o 
   8   5   8       14.99       12.12      9.07 o 
   9   5   8        4.66        5.12     10.13 o 
  10   5   8        7.85        7.87     10.74 o 
 -12   6   8        2.26        4.65      8.61 o 
 -11   6   8        2.04        0.56      7.93 o 
 -10   6   8       49.37       32.40     10.84 o 
  -9   6   8       87.06       69.83     11.43 o 
  -8   6   8       18.27        8.48      7.07 o 
  -7   6   8        3.24        3.92      6.07 o 
  -6   6   8      110.26       80.47     10.32 o 
  -5   6   8        3.24       -0.95      4.96 o 
  -4   6   8       88.33      111.59      9.54 o 
  -3   6   8       19.47       27.84      6.06 o 
  -2   6   8       87.60       89.89      7.53 o 
  -1   6   8       22.40       25.23      5.20 o 
   0   6   8      205.84      184.52     10.87 o 
   1   6   8       86.94       85.97      7.88 o 
   2   6   8       20.38       15.40      7.46 o 
   3   6   8        0.15       -2.88     10.11 o 
   4   6   8      176.03      186.17     19.27 o 
   5   6   8      134.29      119.49     14.24 o 
   6   6   8        0.11       10.88      8.37 o 
   7   6   8       18.95       20.55     11.81 o 
   8   6   8       94.47       86.43     13.86 o 
   9   6   8        1.18       19.93     15.88 o 
 -11   7   8        0.88       -7.43      7.90 o 
 -10   7   8      107.39      106.59     14.89 o 
  -9   7   8       46.82       51.32     11.56 o 
  -8   7   8      308.70      325.99     25.58 o 
  -7   7   8      167.62      202.23     17.04 o 
  -6   7   8      113.05      124.03     17.71 o 
  -5   7   8       24.66       30.29      8.36 o 
  -4   7   8      122.55       90.02     12.20 o 
  -3   7   8       32.73       35.06      6.42 o 
  -2   7   8       17.48       16.16      5.31 o 
  -1   7   8      218.94      212.49     13.74 o 
   0   7   8       12.17       11.52      6.46 o 
   1   7   8       85.26       80.37     11.60 o 
   2   7   8      391.10      457.74     35.14 o 
   3   7   8      105.92       91.19     12.83 o 
   4   7   8        0.45        5.09      7.29 o 
   5   7   8       18.05       15.85      8.63 o 
   6   7   8        1.18        7.94      9.00 o 
   7   7   8       24.06       39.10     13.94 o 
  -9   8   8        1.14        7.74      9.23 o 
  -8   8   8      107.37      118.65     18.39 o 
  -7   8   8       30.61       17.70      9.07 o 
  -6   8   8       12.39       11.28      7.61 o 
  -5   8   8       14.27       19.41      8.19 o 
  -4   8   8        8.47        8.12      7.25 o 
  -3   8   8       97.14       79.73     11.26 o 
  -2   8   8        1.49        0.33      5.33 o 
  -1   8   8      363.88      362.25     32.86 o 
   0   8   8      569.78      638.66     47.94 o 
   1   8   8      275.20      303.46     27.02 o 
   2   8   8       60.37       39.84     10.88 o 
   3   8   8        0.45        5.85      8.89 o 
   4   8   8        4.32       21.31     10.14 o 
   5   8   8        0.90       11.15     10.23 o 
  -6   9   8        1.84        2.81      9.95 o 
  -5   9   8      136.96      174.82     17.84 o 
  -4   9   8       14.80        4.66      8.75 o 
  -3   9   8        1.39        8.38     15.51 o 
  -2   9   8       19.26       59.01     21.04 o 
  -1   9   8       32.89       41.13     24.04 o 
   0   9   8       18.37       22.02     13.09 o 
   1   9   8       48.11       65.15     18.56 o 
   2   9   8      145.27      124.17     21.02 o 
 -15   1   9        5.67       32.58     22.70 o 
 -14   1   9        1.17      -16.41     16.41 o 
 -13   1   9        4.59       17.12     10.52 o 
 -12   1   9       51.52       42.82      8.88 o 
 -11   1   9      176.92      170.77     10.80 o 
 -10   1   9       56.78       53.48      6.88 o 
  -9   1   9       61.43       52.58      4.53 o 
  -8   1   9        0.00        4.85      2.63 o 
  -7   1   9        5.44        7.56      2.73 o 
  -6   1   9      199.62      192.13      6.57 o 
  -5   1   9      130.53      127.38      7.16 o 
  -4   1   9      239.05      234.57      5.59 o 
  -3   1   9     1131.56     1096.64     14.11 o 
  -2   1   9      251.37      250.26      5.76 o 
  -1   1   9       11.46        8.37      3.33 o 
   0   1   9       40.53       42.03      3.33 o 
   1   1   9     1266.43     1184.42     15.84 o 
   2   1   9       65.64       85.08      4.48 o 
   3   1   9      904.76      902.63     13.49 o 
   4   1   9      134.92      135.61      6.64 o 
   5   1   9      144.27      137.60      6.75 o 
   6   1   9      755.99      721.36     19.75 o 
   7   1   9      144.48      148.25      7.84 o 
   8   1   9       12.08       11.01      6.51 o 
   9   1   9       17.02       18.90      6.05 o 
  10   1   9        5.79        6.09      5.82 o 
  11   1   9       18.26       28.87      7.81 o 
 -15   2   9       92.24      122.66     15.24 o 
 -14   2   9        0.72      -11.77     17.41 o 
 -13   2   9        1.54        5.23      7.48 o 
 -12   2   9        5.27       -4.63      6.01 o 
 -11   2   9       97.57       82.60      8.88 o 
 -10   2   9       36.37       41.99      8.36 o 
  -9   2   9      189.72      179.96     11.12 o 
  -8   2   9      434.05      413.93     12.95 o 
  -7   2   9      340.82      353.28      9.50 o 
  -6   2   9       25.94       31.36      3.89 o 
  -5   2   9      171.35      173.41      6.91 o 
  -4   2   9      240.20      253.17      8.18 o 
  -3   2   9     1044.58     1177.68     22.87 o 
  -2   2   9      585.25      584.98     12.30 o 
  -1   2   9     1065.37     1089.16     24.88 o 
   0   2   9       10.52        7.21      4.66 o 
   1   2   9      141.06      172.98      6.93 o 
   2   2   9       73.46       73.95      9.06 o 
   3   2   9      253.92      235.02      9.61 o 
   4   2   9      605.69      623.84     11.71 o 
   5   2   9      138.53      140.58      6.61 o 
   6   2   9       22.06       29.08      4.84 o 
   7   2   9       11.19       10.33      4.43 o 
   8   2   9       20.86       14.60      4.94 o 
   9   2   9      105.57      101.32      9.77 o 
  10   2   9        2.14        0.09      6.56 o 
  11   2   9        1.69        9.53      9.72 o 
 -14   3   9        0.45        7.79     11.43 o 
 -13   3   9        0.78       -5.48      9.35 o 
 -12   3   9        6.32       12.53      5.04 o 
 -11   3   9      114.61      106.14     10.59 o 
 -10   3   9       55.21       49.07      7.72 o 
  -9   3   9      652.34      639.52     19.33 o 
  -8   3   9        3.43        3.17      4.22 o 
  -7   3   9       68.56       80.33      7.44 o 
  -6   3   9      170.69      166.47      9.58 o 
  -5   3   9       33.06       22.78      4.77 o 
  -4   3   9      134.04      157.35      8.12 o 
  -3   3   9      222.56      223.39      7.98 o 
  -2   3   9      693.57      721.36     14.32 o 
  -1   3   9        1.39        7.14      3.02 o 
   0   3   9     1419.43     1425.02     21.22 o 
   1   3   9      103.69      127.51      9.07 o 
   2   3   9     1027.07     1031.00     17.82 o 
   3   3   9      104.92      113.15      7.04 o 
   4   3   9      150.77      170.78      8.31 o 
   5   3   9        0.07       -0.95      4.89 o 
   6   3   9       79.33       93.82     11.80 o 
   7   3   9      116.66      102.30     12.74 o 
   8   3   9      243.05      232.01     13.39 o 
   9   3   9        2.95       10.89      7.70 o 
  10   3   9        7.05        3.45      9.62 o 
  11   3   9        0.81       -5.95      9.57 o 
 -14   4   9        0.57        8.99     11.52 o 
 -13   4   9       39.53       34.63      9.60 o 
 -12   4   9       10.26       12.46      7.23 o 
 -11   4   9        3.06        6.10      6.21 o 
 -10   4   9      186.06      205.50     13.68 o 
  -9   4   9       41.95       39.10     10.37 o 
  -8   4   9      262.39      250.84     16.15 o 
  -7   4   9      136.32      114.43     13.44 o 
  -6   4   9      121.50      117.15     10.48 o 
  -5   4   9      486.46      491.93     21.60 o 
  -4   4   9        8.86       11.96      4.43 o 
  -3   4   9        0.67        0.22      3.45 o 
  -2   4   9      117.08      122.10      7.44 o 
  -1   4   9        2.54        5.23      3.51 o 
   0   4   9      143.54      145.05      8.44 o 
   1   4   9       10.92       13.30      3.85 o 
   2   4   9        2.78       -1.31      3.28 o 
   3   4   9       31.21       23.53      5.72 o 
   4   4   9        2.25        3.53      5.06 o 
   5   4   9       74.25       70.45     10.27 o 
   6   4   9       14.53       19.51      7.68 o 
   7   4   9       48.93       33.27     12.60 o 
   8   4   9       52.37       82.03     12.62 o 
   9   4   9       85.00      116.57     14.83 o 
  10   4   9       48.77       56.48     23.91 o 
 -13   5   9        0.32       13.19      9.45 o 
 -12   5   9       34.04       43.77     10.64 o 
 -11   5   9        8.88        4.93      7.24 o 
 -10   5   9       32.58       25.82     10.66 o 
  -9   5   9        4.96       10.97      6.87 o 
  -8   5   9       92.51       79.24     11.21 o 
  -7   5   9        8.61       13.44      6.31 o 
  -6   5   9       15.62       11.08      6.70 o 
  -5   5   9      159.61      158.25     12.58 o 
  -4   5   9       60.88       65.47      8.69 o 
  -3   5   9      222.36      220.82     10.32 o 
  -2   5   9       93.21       91.20      7.36 o 
  -1   5   9       37.05       49.50      6.17 o 
   0   5   9       43.60       39.50      5.60 o 
   1   5   9        7.59        3.42      4.06 o 
   2   5   9      167.07      169.49     14.73 o 
   3   5   9       59.72       41.50      8.85 o 
   4   5   9      164.27      159.52     14.74 o 
   5   5   9       15.39       21.18      8.58 o 
   6   5   9       21.12       22.70      8.53 o 
   7   5   9        3.29        5.33      8.00 o 
   8   5   9        3.63        9.75      9.25 o 
   9   5   9       60.52       52.92     13.24 o 
 -12   6   9        0.02        4.25      9.08 o 
 -11   6   9       12.72       18.24      9.23 o 
 -10   6   9      413.13      486.37     28.06 o 
  -9   6   9      512.49      529.69     24.19 o 
  -8   6   9      257.79      256.85     39.94 o 
  -7   6   9      163.08      173.10     15.15 o 
  -6   6   9        0.25       -2.41      5.09 o 
  -5   6   9      175.34      181.50     18.36 o 
  -4   6   9       23.94       30.03      7.41 o 
  -3   6   9       66.22       56.01      7.48 o 
  -2   6   9       14.47        7.50      4.50 o 
  -1   6   9      294.17      283.20     12.94 o 
   0   6   9      332.53      346.34     13.25 o 
   1   6   9       86.11       90.33      8.14 o 
   2   6   9       51.54       55.73     13.04 o 
   3   6   9       29.38       32.01      8.90 o 
   4   6   9      190.49      206.47     17.50 o 
   5   6   9       56.69       81.02     12.36 o 
   6   6   9        3.55       -1.43      7.78 o 
   7   6   9       76.68       65.80     12.97 o 
   8   6   9      230.54      252.59     21.91 o 
 -11   7   9        4.83       10.81      9.03 o 
 -10   7   9       89.35       97.67     14.36 o 
  -9   7   9      171.43      156.49     16.78 o 
  -8   7   9      285.23      295.71     32.90 o 
  -7   7   9      159.97      134.41     14.34 o 
  -6   7   9        4.93       -3.65      9.50 o 
  -5   7   9      160.06      153.04     14.51 o 
  -4   7   9       36.87       48.49      8.97 o 
  -3   7   9      202.83      190.23     13.19 o 
  -2   7   9       18.02       17.19      6.21 o 
  -1   7   9       17.42       17.00      6.39 o 
   0   7   9      173.81      182.65     13.13 o 
   1   7   9      442.94      409.46     22.12 o 
   2   7   9      488.22      510.45     23.89 o 
   3   7   9      105.44      100.40     13.38 o 
   4   7   9       35.58       31.45     10.07 o 
   5   7   9        2.12       -3.51      8.01 o 
   6   7   9       73.22      102.56     15.14 o 
   7   7   9       12.32        9.25      9.69 o 
  -9   8   9       23.74       33.69     11.18 o 
  -8   8   9        1.70        8.65      9.20 o 
  -7   8   9        0.05        5.83      8.71 o 
  -6   8   9       13.57        8.38      7.55 o 
  -5   8   9        2.88        9.30      8.50 o 
  -4   8   9       10.30       19.30      8.14 o 
  -3   8   9        4.00       17.60      8.25 o 
  -2   8   9        2.55        0.21      5.61 o 
  -1   8   9        3.78       19.03      8.89 o 
   0   8   9       99.19       84.61     16.19 o 
   1   8   9       14.05        9.21     10.96 o 
   2   8   9        4.30       17.37      9.58 o 
   3   8   9       14.24       19.27      9.90 o 
   4   8   9       22.00       31.19     13.00 o 
   5   8   9        0.00       12.58     10.60 o 
  -6   9   9       34.76       16.36     16.10 o 
  -5   9   9       26.63       30.63     10.73 o 
  -4   9   9        2.40        3.81      8.73 o 
  -3   9   9        0.84       10.12     17.13 o 
  -2   9   9       10.02       18.50     16.56 o 
  -1   9   9       99.67      105.84     22.02 o 
   0   9   9       59.93       69.26     25.30 o 
   1   9   9       13.83       11.42     12.86 o 
   2   9   9       14.60       25.50     26.92 o 
 -15   0  10       43.60       40.03     20.26 o 
 -14   0  10        0.38       18.32     17.81 o 
 -13   0  10       11.36        7.58     16.09 o 
 -12   0  10      103.49      134.27     22.15 o 
 -11   0  10      278.62      305.68     18.19 o 
 -10   0  10     2877.96     2741.67     43.98 o 
  -9   0  10       21.57        4.91      4.62 o 
  -8   0  10      792.87      757.26     24.06 o 
  -7   0  10     2157.07     2122.53     48.68 o 
  -6   0  10     3083.48     3169.40     66.77 o 
  -5   0  10     2325.23     2405.12     52.72 o 
  -4   0  10       67.65       73.30      6.36 o 
  -3   0  10     1487.83     1611.33     30.36 o 
  -2   0  10     1249.66     1220.14     46.37 o 
  -1   0  10      229.04      218.49     12.14 o 
   0   0  10      208.61      186.63      8.15 o 
   1   0  10     4100.55     3904.10     55.44 o 
   2   0  10      191.28      186.03      8.97 o 
   3   0  10       18.31       15.46      5.09 o 
   4   0  10     1458.66     1431.51     27.58 o 
   5   0  10      131.81      114.25      9.32 o 
   6   0  10      746.88      668.30     18.89 o 
   7   0  10      513.07      444.25     18.00 o 
   8   0  10      106.39       66.72      9.71 o 
   9   0  10       22.82       43.19      9.06 o 
  10   0  10       34.77       35.04     13.88 o 
  11   0  10        6.45       -7.77      8.87 o 
 -15   1  10        6.17      -15.45     19.09 o 
 -14   1  10      317.41      336.32     36.61 o 
 -13   1  10      291.97      311.52     20.10 o 
 -12   1  10        3.02       -5.39      5.39 o 
 -11   1  10      310.17      337.77     12.14 o 
 -10   1  10      202.97      243.63     10.77 o 
  -9   1  10      882.92      879.36     14.49 o 
  -8   1  10        6.98        7.93      3.05 o 
  -7   1  10      356.47      345.95      8.94 o 
  -6   1  10      236.32      261.19      9.63 o 
  -5   1  10      879.06      912.40     14.37 o 
  -4   1  10       17.20       16.90      2.86 o 
  -3   1  10       31.96       49.21      3.51 o 
  -2   1  10      615.61      577.70     10.29 o 
  -1   1  10      208.74      210.14      9.07 o 
   0   1  10     1202.69     1264.99     16.92 o 
   1   1  10      570.73      589.85     10.57 o 
   2   1  10     1277.87     1270.89     16.76 o 
   3   1  10       75.24       79.71      4.92 o 
   4   1  10      979.92      952.78     16.99 o 
   5   1  10       26.94       30.62      4.59 o 
   6   1  10       50.20       54.53      5.65 o 
   7   1  10        7.06       -0.65      4.10 o 
   8   1  10      111.88      113.97     10.10 o 
   9   1  10       25.41       14.62      6.02 o 
  10   1  10       64.84       81.75      8.90 o 
  11   1  10       62.17       63.34      9.22 o 
 -15   2  10       26.52       17.97     21.08 o 
 -14   2  10       14.78      -18.32     18.32 o 
 -13   2  10        0.15        2.88      7.22 o 
 -12   2  10        4.75       11.27      7.09 o 
 -11   2  10       42.76       27.22      6.45 o 
 -10   2  10      496.58      480.88     16.35 o 
  -9   2  10      105.08      110.97     10.33 o 
  -8   2  10      137.95      148.97      9.17 o 
  -7   2  10     1075.07     1096.07     24.17 o 
  -6   2  10      112.80      121.33     11.21 o 
  -5   2  10     2587.42     2727.07     37.30 o 
  -4   2  10      133.88      149.31      7.08 o 
  -3   2  10       91.88      113.22      6.26 o 
  -2   2  10     2278.34     2412.49     33.67 o 
  -1   2  10      111.42      114.55      6.42 o 
   0   2  10      695.28      659.50     17.29 o 
   1   2  10      334.21      354.81      9.41 o 
   2   2  10      129.18      107.06      7.89 o 
   3   2  10      382.75      406.29     12.21 o 
   4   2  10       64.99       63.61      4.98 o 
   5   2  10      333.19      333.69     10.25 o 
   6   2  10        7.21        5.78      3.93 o 
   7   2  10      249.63      266.86      9.60 o 
   8   2  10      101.97      109.87      7.75 o 
   9   2  10        9.02       17.34      6.57 o 
  10   2  10        8.48        5.58      9.38 o 
  11   2  10      175.16      204.46     21.34 o 
 -15   3  10        7.96       40.55     24.38 o 
 -14   3  10       56.70       62.89      8.69 o 
 -13   3  10       81.71       93.78     12.05 o 
 -12   3  10        6.91       -2.47      5.84 o 
 -11   3  10       11.44       11.19      6.30 o 
 -10   3  10      386.59      379.31     26.33 o 
  -9   3  10        4.32        0.04      4.75 o 
  -8   3  10       30.27       33.03      7.17 o 
  -7   3  10       35.62       37.15      6.18 o 
  -6   3  10     1271.84     1266.27     21.30 o 
  -5   3  10     1400.40     1437.03     28.29 o 
  -4   3  10      673.31      710.18     14.78 o 
  -3   3  10       25.58       30.08      4.19 o 
  -2   3  10       18.77       22.08      4.00 o 
  -1   3  10       17.89       15.04      3.65 o 
   0   3  10       53.50       60.79      5.30 o 
   1   3  10       95.12      102.86      7.20 o 
   2   3  10      278.48      297.50      9.82 o 
   3   3  10       42.20       43.07      5.11 o 
   4   3  10      237.71      226.58     12.94 o 
   5   3  10      265.72      269.15     12.30 o 
   6   3  10      111.42      119.18     10.50 o 
   7   3  10        1.36        5.56      6.58 o 
   8   3  10        1.62        9.37      7.16 o 
   9   3  10       59.14       69.94     12.38 o 
  10   3  10        0.53       -1.77      9.20 o 
 -14   4  10        9.94       16.09     10.52 o 
 -13   4  10       11.81       11.64      8.27 o 
 -12   4  10        7.41        2.28      6.57 o 
 -11   4  10       15.50       15.39      6.52 o 
 -10   4  10        9.37        0.53      5.78 o 
  -9   4  10        1.78       -0.12      4.76 o 
  -8   4  10        7.66       15.56      5.76 o 
  -7   4  10       81.15       84.43     12.03 o 
  -6   4  10      318.87      302.84     18.17 o 
  -5   4  10        2.68        6.34      4.32 o 
  -4   4  10      207.70      199.71     10.43 o 
  -3   4  10        5.44        3.57      4.12 o 
  -2   4  10      371.14      380.51     13.36 o 
  -1   4  10     1624.07     1638.38     27.97 o 
   0   4  10      126.62      130.95      9.94 o 
   1   4  10      340.09      326.09     11.78 o 
   2   4  10        4.13        0.98      4.50 o 
   3   4  10        2.73        4.51      4.04 o 
   4   4  10      233.97      229.22     13.43 o 
   5   4  10      144.49      153.15     14.78 o 
   6   4  10       78.12       94.57     16.63 o 
   7   4  10        0.47        1.97      7.76 o 
   8   4  10       91.29      127.36     17.12 o 
   9   4  10        2.13       16.23     12.88 o 
  10   4  10        2.44       12.60     19.86 o 
 -13   5  10       62.17       56.76     12.30 o 
 -12   5  10       37.98       32.41      9.31 o 
 -11   5  10        0.78       -3.65      7.02 o 
 -10   5  10      305.18      297.98     20.33 o 
  -9   5  10        1.71        2.39      6.14 o 
  -8   5  10        0.82        5.31      5.52 o 
  -7   5  10       95.26       75.74     12.30 o 
  -6   5  10       14.45        9.22      6.75 o 
  -5   5  10       25.64       26.81      7.05 o 
  -4   5  10      132.31      136.00     11.82 o 
  -3   5  10       75.56       57.63      7.14 o 
  -2   5  10       47.20       49.11      7.12 o 
  -1   5  10      555.05      609.06     16.21 o 
   0   5  10      483.34      482.79     14.56 o 
   1   5  10      578.90      608.47     16.55 o 
   2   5  10       58.62       83.57      8.47 o 
   3   5  10        6.24       -5.41      6.05 o 
   4   5  10        0.34       -1.59      6.58 o 
   5   5  10      263.04      273.69     19.87 o 
   6   5  10        3.56       -0.63      7.74 o 
   7   5  10        5.33        6.85      9.01 o 
   8   5  10        1.74        1.69      9.76 o 
   9   5  10       45.60       42.90     15.92 o 
 -12   6  10       25.65       15.26      9.58 o 
 -11   6  10       42.10       43.12     10.60 o 
 -10   6  10        3.94        1.44      6.88 o 
  -9   6  10        0.03       -4.66      8.28 o 
  -8   6  10      147.77      145.78     14.27 o 
  -7   6  10        0.95       -0.04      5.94 o 
  -6   6  10        1.52       -4.12      4.81 o 
  -5   6  10       13.65        6.24      7.29 o 
  -4   6  10       57.27       59.84      9.76 o 
  -3   6  10        2.94        2.16      5.99 o 
  -2   6  10       59.24       51.96      6.56 o 
  -1   6  10       26.79       21.21      5.64 o 
   0   6  10      405.70      411.43     14.23 o 
   1   6  10        0.35        0.96      4.70 o 
   2   6  10        0.70       -3.24      6.59 o 
   3   6  10       33.02       25.33      9.39 o 
   4   6  10       96.54      116.08     14.18 o 
   5   6  10        0.62       -5.39      8.03 o 
   6   6  10       19.33       17.93      9.42 o 
   7   6  10       15.48       14.28     10.33 o 
   8   6  10        1.81       25.89     12.31 o 
 -11   7  10       22.93       28.97     10.78 o 
 -10   7  10       64.67       64.08     12.25 o 
  -9   7  10       40.20       24.12      9.40 o 
  -8   7  10       70.30       62.02     11.49 o 
  -7   7  10        9.92       11.89      7.80 o 
  -6   7  10        1.24       -0.74      8.09 o 
  -5   7  10      335.43      324.32     20.32 o 
  -4   7  10       12.74        9.36      8.72 o 
  -3   7  10        8.11        4.16      5.73 o 
  -2   7  10       71.86       69.48      8.86 o 
  -1   7  10       23.45       15.56      6.80 o 
   0   7  10      168.37      209.87     14.55 o 
   1   7  10        0.13        9.32      7.83 o 
   2   7  10        6.73       11.27      8.92 o 
   3   7  10        7.44       11.77      8.40 o 
   4   7  10       36.64       38.75     12.09 o 
   5   7  10        7.16        8.66     12.10 o 
   6   7  10        8.60        2.30      9.97 o 
  -9   8  10      180.45      164.69     22.80 o 
  -8   8  10       78.94       63.37     12.53 o 
  -7   8  10       21.64       18.50      9.55 o 
  -6   8  10       55.08       54.75     10.76 o 
  -5   8  10       57.70       53.55     10.67 o 
  -4   8  10       34.56       19.27      9.10 o 
  -3   8  10       67.97       66.44     11.08 o 
  -2   8  10        6.38       -4.50      6.77 o 
  -1   8  10      309.70      339.31     22.78 o 
   0   8  10      679.54      785.27     39.20 o 
   1   8  10      338.62      350.56     30.16 o 
   2   8  10       33.59       37.79     11.38 o 
   3   8  10       31.16       57.48     12.95 o 
   4   8  10        0.29       11.24     10.19 o 
  -5   9  10        5.56       10.55      9.89 o 
  -4   9  10        1.02       -5.51      8.53 o 
  -3   9  10        4.48       25.30     18.56 o 
  -2   9  10        0.83       -2.11     15.80 o 
  -1   9  10       35.31       51.16     35.92 o 
   0   9  10       21.89        8.74     25.77 o 
   1   9  10        9.51       17.70     14.62 o 
 -15   1  11        7.00       15.47     20.30 o 
 -14   1  11       29.79       42.44     20.18 o 
 -13   1  11        5.77        7.49      9.78 o 
 -12   1  11       27.24       23.14      6.62 o 
 -11   1  11        2.53        8.65      4.57 o 
 -10   1  11       41.06       26.18      5.29 o 
  -9   1  11      712.47      688.62     13.97 o 
  -8   1  11        1.70        5.61      3.12 o 
  -7   1  11       42.65       46.58      4.42 o 
  -6   1  11       15.07        6.37      2.88 o 
  -5   1  11      280.37      341.60      8.50 o 
  -4   1  11      393.00      390.39      8.91 o 
  -3   1  11       66.49       82.92      4.36 o 
  -2   1  11     2051.08     2184.77     27.33 o 
  -1   1  11       22.19        6.91      2.34 o 
   0   1  11      330.64      326.35      7.98 o 
   1   1  11        4.16        5.46      2.29 o 
   2   1  11        4.57        1.85      3.09 o 
   3   1  11      690.54      727.35     13.61 o 
   4   1  11        0.46        1.83      3.84 o 
   5   1  11       98.65      100.83      6.35 o 
   6   1  11      317.65      308.51     10.53 o 
   7   1  11       53.24       41.83      5.77 o 
   8   1  11      105.03       85.63      7.57 o 
   9   1  11       23.30        7.64      6.00 o 
  10   1  11        0.34       -2.54      6.25 o 
  11   1  11       32.05       34.69      8.37 o 
 -15   2  11        0.71       19.75     21.56 o 
 -14   2  11       25.91        9.78     19.71 o 
 -13   2  11        4.81        7.20      7.32 o 
 -12   2  11       11.07       14.34      6.53 o 
 -11   2  11       86.77       66.72      8.33 o 
 -10   2  11       33.52       23.59      6.10 o 
  -9   2  11      122.51      111.86     12.93 o 
  -8   2  11       14.89       13.65      4.86 o 
  -7   2  11        6.99        3.68      3.23 o 
  -6   2  11        1.09        0.91      3.56 o 
  -5   2  11       29.78       24.66      4.22 o 
  -4   2  11      158.53      158.70      6.51 o 
  -3   2  11      510.98      491.87     10.54 o 
  -2   2  11      650.85      653.05     13.92 o 
  -1   2  11      269.09      289.52      8.55 o 
   0   2  11      485.90      554.02     16.93 o 
   1   2  11      462.28      445.23     11.15 o 
   2   2  11       90.20       78.21      6.75 o 
   3   2  11       52.90       42.33      5.97 o 
   4   2  11       88.14       81.33      5.58 o 
   5   2  11      261.55      236.99      9.26 o 
   6   2  11      534.48      470.86     12.58 o 
   7   2  11       35.32       19.47      5.09 o 
   8   2  11        4.85       16.21      5.69 o 
   9   2  11       12.66        8.47      8.82 o 
  10   2  11       68.64       86.99     13.55 o 
 -15   3  11       51.88       11.04     22.26 o 
 -14   3  11      219.82      250.90     16.03 o 
 -13   3  11        1.12       -0.56      7.57 o 
 -12   3  11       37.80       29.33      7.61 o 
 -11   3  11       12.47       20.30      9.13 o 
 -10   3  11      251.31      236.06     14.33 o 
  -9   3  11      171.46      188.47     14.21 o 
  -8   3  11      365.43      358.07     16.52 o 
  -7   3  11      240.01      237.97     12.19 o 
  -6   3  11       39.23       38.99      4.69 o 
  -5   3  11       74.09       95.28      9.23 o 
  -4   3  11      705.72      759.48     15.80 o 
  -3   3  11       64.14       75.48      8.32 o 
  -2   3  11       68.93       73.86      5.77 o 
  -1   3  11      276.66      267.35     10.42 o 
   0   3  11      148.37      149.76      8.06 o 
   1   3  11        8.86        7.89      3.01 o 
   2   3  11       92.28       98.13      7.23 o 
   3   3  11       66.78       76.52      6.89 o 
   4   3  11       14.15        7.82      5.36 o 
   5   3  11       12.95        8.98      5.97 o 
   6   3  11       36.44       39.30     10.60 o 
   7   3  11        8.49       -3.04      6.71 o 
   8   3  11        0.53        3.02      7.50 o 
   9   3  11       28.82       28.20     10.74 o 
  10   3  11        8.17       27.86     12.63 o 
 -14   4  11       61.86       56.84     12.42 o 
 -13   4  11      145.92      142.89     13.67 o 
 -12   4  11       50.40       49.74      9.29 o 
 -11   4  11       43.17       30.06      7.71 o 
 -10   4  11      252.26      248.59     15.32 o 
  -9   4  11      808.67      814.60     23.10 o 
  -8   4  11      552.70      501.73     19.81 o 
  -7   4  11       28.02       34.79      7.31 o 
  -6   4  11        7.98        2.38      4.66 o 
  -5   4  11      139.86      157.62     12.32 o 
  -4   4  11        1.75        3.84      4.21 o 
  -3   4  11       19.49       10.58      4.76 o 
  -2   4  11       27.08       17.89      5.37 o 
  -1   4  11       30.51       29.28      5.78 o 
   0   4  11      271.63      292.09     17.03 o 
   1   4  11      147.55      136.29      8.86 o 
   2   4  11        0.43        4.46      4.37 o 
   3   4  11        6.95       -4.81      4.81 o 
   4   4  11      796.30      839.07     24.07 o 
   5   4  11       44.47       51.26     10.49 o 
   6   4  11        5.91        1.77      7.77 o 
   7   4  11       43.95       49.87     19.00 o 
   8   4  11       76.83      101.65     36.59 o 
   9   4  11      258.07      328.79     73.79 o 
 -13   5  11       29.52       28.83     10.40 o 
 -12   5  11        1.28        4.05      7.80 o 
 -11   5  11        3.00        1.38      8.19 o 
 -10   5  11       28.52       20.74      8.11 o 
  -9   5  11      247.70      232.24     17.49 o 
  -8   5  11      549.16      595.97     23.56 o 
  -7   5  11      335.10      306.57     23.38 o 
  -6   5  11      437.18      428.54     23.43 o 
  -5   5  11      152.18      160.76     13.49 o 
  -4   5  11        6.79        2.20      8.04 o 
  -3   5  11        1.22        9.51      4.92 o 
  -2   5  11      266.27      257.07     13.30 o 
  -1   5  11      126.90      127.10     10.47 o 
   0   5  11      119.13      136.89      9.29 o 
   1   5  11      282.48      293.84     12.91 o 
   2   5  11      570.67      579.40     16.70 o 
   3   5  11      478.56      459.12     35.09 o 
   4   5  11      121.41      118.09     13.81 o 
   5   5  11       53.72       69.41     12.03 o 
   6   5  11        0.08       10.06      8.61 o 
   7   5  11        9.62       14.41     10.03 o 
   8   5  11        9.12        4.83     10.36 o 
   9   5  11        5.84       33.62     15.33 o 
 -12   6  11       28.36       35.44     10.90 o 
 -11   6  11       29.36       36.19     10.40 o 
 -10   6  11       29.26       30.48     13.70 o 
  -9   6  11       85.83       80.98     11.70 o 
  -8   6  11       45.47       38.75     11.82 o 
  -7   6  11        0.37       -0.21      5.47 o 
  -6   6  11       16.16       11.21      8.28 o 
  -5   6  11        5.57       14.19      6.60 o 
  -4   6  11        5.05        7.56      7.68 o 
  -3   6  11      328.03      364.79     19.12 o 
  -2   6  11       33.36       25.72      6.09 o 
  -1   6  11      267.75      265.10     13.25 o 
   0   6  11      136.32      118.75     10.43 o 
   1   6  11      326.44      357.29     14.65 o 
   2   6  11      196.49      215.35     17.92 o 
   3   6  11        1.66       10.55      9.23 o 
   4   6  11        1.79        4.94      8.13 o 
   5   6  11       29.41       38.81     11.25 o 
   6   6  11        4.25       27.47     10.65 o 
   7   6  11       43.48       48.48     24.15 o 
 -11   7  11        3.46       -1.62      8.85 o 
 -10   7  11        0.06        4.11      8.45 o 
  -9   7  11        1.81       -2.12      7.49 o 
  -8   7  11      474.63      491.60     39.03 o 
  -7   7  11      394.45      369.98     23.15 o 
  -6   7  11       37.30       36.75      9.14 o 
  -5   7  11       90.55       79.23     15.31 o 
  -4   7  11      123.69      117.95     13.31 o 
  -3   7  11      115.69      114.59     14.43 o 
  -2   7  11        0.01        0.47      6.04 o 
  -1   7  11      315.39      293.66     20.06 o 
   0   7  11      309.06      323.73     18.24 o 
   1   7  11        9.46       18.89      9.25 o 
   2   7  11      123.58      140.63     18.80 o 
   3   7  11       90.47       98.19     14.62 o 
   4   7  11       91.10       87.82     14.16 o 
   5   7  11        7.81        4.40     10.12 o 
   6   7  11        0.19       21.37     11.46 o 
  -9   8  11       44.26       46.73     16.40 o 
  -8   8  11       66.02       67.07     12.82 o 
  -7   8  11       42.41       36.09     11.20 o 
  -6   8  11       22.28       33.41      9.57 o 
  -5   8  11        0.17        6.00      7.82 o 
  -4   8  11        6.35        8.52      7.97 o 
  -3   8  11      174.22      198.37     16.80 o 
  -2   8  11        1.85       -3.10      8.71 o 
  -1   8  11        0.01       21.98      9.90 o 
   0   8  11       79.20       57.45     15.42 o 
   1   8  11       18.96       21.31     13.48 o 
   2   8  11        0.00        1.66      9.54 o 
   3   8  11        2.81       10.17     10.44 o 
   4   8  11       18.57       30.53     12.29 o 
  -5   9  11        0.10       12.94      9.96 o 
  -4   9  11       20.32       19.80     18.05 o 
  -3   9  11        1.64      -12.79     14.60 o 
  -1   9  11        0.32        8.67     29.62 o 
   0   9  11        5.69        4.90     30.05 o 
 -15   0  12        0.06       15.59     18.63 o 
 -14   0  12       46.15       21.95     18.12 o 
 -13   0  12        1.79        2.69     14.63 o 
 -12   0  12      178.61      162.40     23.57 o 
 -11   0  12      307.53      266.46     20.61 o 
 -10   0  12      341.12      389.11     19.06 o 
  -9   0  12      169.78      153.48     17.60 o 
  -8   0  12      472.01      490.69     38.02 o 
  -7   0  12     1758.51     1807.89     44.46 o 
  -6   0  12        5.22        3.61      4.95 o 
  -5   0  12     1641.83     1744.50     42.97 o 
  -4   0  12      111.45      108.41     10.58 o 
  -3   0  12     3802.88     4196.58     86.65 o 
  -2   0  12     2756.45     2745.25     56.68 o 
  -1   0  12     5608.69     5634.92     76.84 o 
   0   0  12        2.74       12.80      4.48 o 
   1   0  12       33.96       43.95      6.80 o 
   2   0  12       78.09       67.43      7.12 o 
   3   0  12       18.82       14.87      7.94 o 
   4   0  12     1732.22     1695.92     32.18 o 
   5   0  12     1209.08     1180.93     26.11 o 
   6   0  12       11.36       13.42      6.42 o 
   7   0  12        5.05        4.00      7.07 o 
   8   0  12      144.48      159.88     13.75 o 
   9   0  12       32.08       40.01      9.74 o 
  10   0  12       47.39       72.21     13.36 o 
 -15   1  12       12.06      -18.53     19.01 o 
 -14   1  12        3.89      -14.44     16.72 o 
 -13   1  12       28.24       23.05     12.69 o 
 -12   1  12      130.89      133.92     13.22 o 
 -11   1  12      116.29      106.63      8.09 o 
 -10   1  12      880.30      882.66     20.91 o 
  -9   1  12      178.93      195.12      8.36 o 
  -8   1  12       36.24       30.09      4.29 o 
  -7   1  12       25.23       20.80      3.90 o 
  -6   1  12      160.07      194.42      7.26 o 
  -5   1  12      986.53     1103.23     17.11 o 
  -4   1  12      955.80     1006.36     15.95 o 
  -3   1  12      732.37      695.79     12.28 o 
  -2   1  12      890.71      957.00     15.27 o 
  -1   1  12      412.72      478.32     10.22 o 
   0   1  12      410.04      426.91      9.48 o 
   1   1  12      231.73      226.24      7.87 o 
   2   1  12      352.25      351.25      8.93 o 
   3   1  12       38.96       34.59      4.63 o 
   4   1  12      448.92      433.93     10.83 o 
   5   1  12        1.77        5.37      4.03 o 
   6   1  12       21.36       17.68      4.98 o 
   7   1  12       15.64        9.05      4.78 o 
   8   1  12      147.96      133.88      9.01 o 
   9   1  12       25.11       26.34      6.87 o 
  10   1  12        0.01       -2.47      6.26 o 
 -15   2  12       29.17       38.70     21.94 o 
 -14   2  12        0.52      -16.86     16.86 o 
 -13   2  12      107.84      121.35     13.29 o 
 -12   2  12      356.76      371.23     26.53 o 
 -11   2  12      123.96      140.44     11.02 o 
 -10   2  12      831.83      808.51     25.42 o 
  -9   2  12      247.29      269.37     15.96 o 
  -8   2  12        1.02        4.73      4.29 o 
  -7   2  12      200.54      208.67      8.86 o 
  -6   2  12      845.54      850.14     16.88 o 
  -5   2  12        1.57        2.10      3.11 o 
  -4   2  12      398.31      389.14     10.50 o 
  -3   2  12      348.11      375.43      9.60 o 
  -2   2  12      196.65      199.10      7.73 o 
  -1   2  12      165.10      182.69      7.74 o 
   0   2  12        0.05        6.30      4.63 o 
   1   2  12      473.16      407.48     13.03 o 
   2   2  12      267.05      267.80     10.87 o 
   3   2  12       80.52       94.10      7.36 o 
   4   2  12     1533.15     1481.73     21.40 o 
   5   2  12      266.64      255.01     12.07 o 
   6   2  12      731.22      750.66     16.10 o 
   7   2  12        9.68       13.09      5.59 o 
   8   2  12       64.19       62.83     11.55 o 
   9   2  12       25.50       30.42     10.62 o 
  10   2  12        0.00       -8.57      9.34 o 
 -15   3  12      113.07      141.51     30.21 o 
 -14   3  12        2.25        6.26      6.30 o 
 -13   3  12       11.52        8.75      9.69 o 
 -12   3  12       10.74        4.70      5.98 o 
 -11   3  12       34.52       29.00      7.11 o 
 -10   3  12      366.94      343.78     16.69 o 
  -9   3  12       55.38       53.91     10.68 o 
  -8   3  12       29.83       27.01      8.69 o 
  -7   3  12       11.47       16.39      5.42 o 
  -6   3  12       87.00       80.12     12.96 o 
  -4   3  12       68.92       57.44      5.63 o 
  -3   3  12      167.72      179.43      8.82 o 
  -2   3  12        0.00       -3.32      3.32 o 
  -1   3  12       13.01        7.84      4.28 o 
   0   3  12      461.84      504.40     15.86 o 
   1   3  12      744.65      722.23     19.31 o 
   2   3  12      580.11      576.68     15.27 o 
   3   3  12      401.75      385.35     13.37 o 
   4   3  12      177.92      169.41     11.84 o 
   5   3  12       18.90       19.00      6.49 o 
   6   3  12        4.81       14.49      7.97 o 
   7   3  12       17.98       20.19     14.07 o 
   8   3  12        6.98        3.21      8.25 o 
   9   3  12        0.00       -3.20     10.21 o 
  10   3  12       77.23      114.74     18.35 o 
 -14   4  12       31.50       24.29     10.84 o 
 -13   4  12        1.10        8.95      7.76 o 
 -12   4  12       49.34       34.17     11.72 o 
 -11   4  12        6.65       10.82      6.38 o 
 -10   4  12       39.38       35.37      7.65 o 
  -9   4  12       28.04       23.40      8.36 o 
  -8   4  12      109.42      117.12     19.10 o 
  -7   4  12      148.78      174.49     13.33 o 
  -6   4  12       10.35        5.56      4.93 o 
  -5   4  12      588.92      597.07     14.79 o 
  -4   4  12       13.75       12.72      5.03 o 
  -3   4  12       25.82       22.92      5.72 o 
  -2   4  12      196.60      226.38     12.29 o 
  -1   4  12        0.72        6.77      4.65 o 
   0   4  12      180.55      197.95     11.85 o 
   1   4  12       13.87       27.38      6.17 o 
   2   4  12       20.69       18.88      6.05 o 
   3   4  12        7.49        0.30      5.08 o 
   4   4  12       10.28        1.90      6.60 o 
   5   4  12       10.25       11.54     10.74 o 
   6   4  12       34.79       41.78     13.49 o 
   7   4  12       17.55       17.78     26.46 o 
   8   4  12       15.68       26.11     13.99 o 
   9   4  12       53.75       77.58     18.87 o 
 -13   5  12       13.94        9.44      9.04 o 
 -12   5  12       33.44       41.10      9.91 o 
 -11   5  12        9.68       10.51      7.77 o 
 -10   5  12       40.02       36.43      8.96 o 
  -9   5  12       96.26       68.06     10.29 o 
  -8   5  12      760.98      779.66     33.91 o 
  -7   5  12      440.05      390.16     24.54 o 
  -6   5  12       22.83       22.57      7.11 o 
  -5   5  12      819.58      879.22     27.45 o 
  -4   5  12      297.78      311.20     16.98 o 
  -3   5  12      370.65      399.11     15.65 o 
  -2   5  12       12.10        4.79      5.15 o 
  -1   5  12      531.18      535.27     17.55 o 
   0   5  12       14.24       12.44      5.12 o 
   1   5  12       99.53       82.27      7.97 o 
   2   5  12       23.76       33.67      7.01 o 
   3   5  12      526.01      521.31     23.52 o 
   4   5  12      273.05      243.82     19.14 o 
   5   5  12       89.04       94.58     17.50 o 
   6   5  12      117.63      105.78     14.55 o 
   7   5  12        4.64        8.00     17.60 o 
   8   5  12       19.90       28.13     20.62 o 
 -12   6  12       11.09       30.70     13.27 o 
 -11   6  12        6.41        7.91      8.31 o 
 -10   6  12      254.36      245.11     19.88 o 
  -9   6  12       83.45       70.58     11.36 o 
  -8   6  12       59.82       45.58      9.71 o 
  -7   6  12      114.98      115.87     16.20 o 
  -6   6  12       53.60       70.23     12.63 o 
  -5   6  12      147.26      155.12     21.23 o 
  -4   6  12       13.66        3.96      6.31 o 
  -3   6  12       51.70       67.52     10.22 o 
  -2   6  12       14.42       11.75      5.87 o 
  -1   6  12      212.78      213.76     12.22 o 
   0   6  12      367.03      382.90     14.88 o 
   1   6  12       75.00       59.80      8.89 o 
   2   6  12       68.42       74.66     12.03 o 
   3   6  12       12.04        8.57      8.35 o 
   4   6  12        1.99       -0.66     11.30 o 
   5   6  12        0.00        5.56      9.24 o 
   6   6  12       78.02       78.09     14.27 o 
   7   6  12        6.40        5.47     14.72 o 
 -11   7  12       11.82        5.93      9.52 o 
 -10   7  12       20.91        7.42      8.80 o 
  -9   7  12       27.14       43.15     10.59 o 
  -8   7  12       10.64        9.11      8.12 o 
  -7   7  12       34.73       20.08      8.58 o 
  -6   7  12       11.52        4.98      6.89 o 
  -5   7  12       50.31       54.95     14.51 o 
  -4   7  12      242.88      274.45     19.05 o 
  -3   7  12       16.17        7.43      7.34 o 
  -2   7  12       66.51       69.53     11.01 o 
  -1   7  12       53.14       67.15      9.50 o 
   0   7  12       11.26        3.78      8.46 o 
   1   7  12       52.97       59.62     12.22 o 
   2   7  12        6.56       20.50     13.76 o 
   3   7  12       15.29       38.86     11.74 o 
   4   7  12       26.36       43.86     21.62 o 
   5   7  12       19.53       26.27     12.13 o 
   6   7  12        8.67       23.85     16.61 o 
  -8   8  12        6.70        7.14      8.83 o 
  -7   8  12        8.98        5.32      8.56 o 
  -6   8  12       92.39       69.96     12.23 o 
  -5   8  12      176.36      160.50     16.08 o 
  -4   8  12       12.53        9.19      8.42 o 
  -3   8  12        1.21       14.89      8.58 o 
  -2   8  12       17.13       17.00     11.63 o 
  -1   8  12       14.38        8.99     30.12 o 
   0   8  12       78.58       94.71     18.03 o 
   1   8  12       48.86       37.32     15.21 o 
   2   8  12        0.77       -2.20     11.59 o 
   3   8  12        2.60        8.75     10.62 o 
  -4   9  12        4.60        1.32     16.84 o 
  -3   9  12       13.78       13.59     17.73 o 
  -1   9  12       36.90      100.85     28.22 o 
 -15   1  13        0.88        1.08     19.56 o 
 -14   1  13       63.57       66.21     22.32 o 
 -13   1  13        1.59       15.34      9.87 o 
 -12   1  13       87.31       69.29      8.36 o 
 -11   1  13      114.50      105.75      9.21 o 
 -10   1  13      431.73      400.26     19.99 o 
  -9   1  13       43.74       26.10      4.47 o 
  -8   1  13       53.48       61.71      5.78 o 
  -7   1  13      339.59      323.62      9.37 o 
  -6   1  13      302.77      296.11      9.47 o 
  -5   1  13      271.18      277.59      8.44 o 
  -4   1  13     1133.69     1132.35     18.98 o 
  -3   1  13      308.96      294.57      8.13 o 
  -2   1  13     1581.61     1648.84     22.99 o 
  -1   1  13       26.71       24.30      3.69 o 
   0   1  13       13.41       22.71      5.64 o 
   1   1  13       81.66       86.58      5.66 o 
   2   1  13        1.04       -2.70      3.53 o 
   3   1  13       49.73       54.10      6.11 o 
   4   1  13       21.73       26.83      6.94 o 
   5   1  13       36.97       36.60      5.17 o 
   6   1  13        1.04       -1.27      4.42 o 
   7   1  13      212.47      206.15     16.13 o 
   8   1  13       67.03       78.05      7.81 o 
   9   1  13       19.62       19.67      6.96 o 
  10   1  13       11.63       -2.94      8.84 o 
 -15   2  13        0.24       34.63     22.23 o 
 -14   2  13       40.06       52.37     21.94 o 
 -13   2  13       68.48       62.54     10.54 o 
 -12   2  13       22.08       13.43      6.34 o 
 -11   2  13      189.24      182.03     12.43 o 
 -10   2  13      944.80      914.91     27.20 o 
  -9   2  13      563.02      533.42     25.66 o 
  -8   2  13       91.17       96.16      6.91 o 
  -7   2  13        0.29       -1.29      3.25 o 
  -6   2  13       52.16       61.45      5.82 o 
  -5   2  13      552.85      587.73     14.04 o 
  -4   2  13      300.92      326.00     10.11 o 
  -3   2  13      210.26      228.07      8.61 o 
  -2   2  13      467.85      460.51     11.71 o 
  -1   2  13        8.63        5.56      3.72 o 
   0   2  13        7.08       12.52      3.59 o 
   1   2  13       67.71       76.82      8.10 o 
   2   2  13      108.69      100.63      7.34 o 
   3   2  13      234.61      241.12     10.74 o 
   4   2  13       83.36       90.15      7.91 o 
   5   2  13      114.39      114.01      7.34 o 
   6   2  13       13.46       17.27      5.14 o 
   7   2  13       99.83      115.38     11.43 o 
   8   2  13       49.95       34.89     10.46 o 
   9   2  13       34.62       45.25     17.94 o 
  10   2  13        9.61       14.51     11.02 o 
 -15   3  13       62.83       93.99     26.94 o 
 -14   3  13       20.75       12.40     10.47 o 
 -13   3  13       18.78       20.74     11.68 o 
 -12   3  13        2.97        5.53      6.31 o 
 -11   3  13       27.27       34.01      7.41 o 
 -10   3  13      380.05      361.91     42.59 o 
  -9   3  13       78.02       59.43      9.12 o 
  -8   3  13      767.31      706.05     19.76 o 
  -7   3  13      259.24      234.73     14.48 o 
  -6   3  13       59.84       58.00      5.90 o 
  -5   3  13        0.01       -0.01      3.52 o 
  -4   3  13        4.31       -1.72      3.64 o 
  -3   3  13      611.07      626.07     15.06 o 
  -2   3  13      117.86      116.02      7.73 o 
  -1   3  13       16.33       19.47      4.43 o 
   0   3  13      116.56      138.36      9.10 o 
   1   3  13      679.45      676.80     17.12 o 
   2   3  13      200.14      196.60     10.38 o 
   3   3  13      360.22      348.24     12.93 o 
   4   3  13      288.76      285.29     14.73 o 
   5   3  13       13.38        3.19      6.02 o 
   6   3  13       88.56       96.03     12.46 o 
   7   3  13       12.14        8.54      7.39 o 
   8   3  13       31.11       36.83      9.78 o 
   9   3  13        6.51        7.88     10.74 o 
 -14   4  13       27.61       31.43     14.60 o 
 -13   4  13        6.98       14.21      8.16 o 
 -12   4  13      205.05      232.29     16.10 o 
 -11   4  13       89.80       87.63     10.67 o 
 -10   4  13      420.23      393.54     19.11 o 
  -9   4  13       17.88       14.34      7.38 o 
  -8   4  13        0.18        1.94      6.27 o 
  -7   4  13       33.17       27.48     10.22 o 
  -6   4  13        0.06       -0.04      4.34 o 
  -5   4  13      193.53      193.73      9.93 o 
  -4   4  13       29.65       25.35      5.13 o 
  -3   4  13       35.49       20.43      6.05 o 
  -2   4  13       71.09       79.94      8.32 o 
  -1   4  13       93.25       91.12      8.96 o 
   0   4  13       70.49       66.26     10.35 o 
   1   4  13      454.18      421.01     15.80 o 
   2   4  13      452.11      422.03     18.77 o 
   3   4  13      100.91      125.27     24.29 o 
   4   4  13       64.17       68.56     13.94 o 
   5   4  13        3.31       15.32     11.25 o 
   6   4  13       59.79       54.78     14.81 o 
   7   4  13       42.67       32.40     19.63 o 
   8   4  13      138.94      127.39     32.03 o 
   9   4  13       40.55       61.30     21.64 o 
 -13   5  13        4.50       -0.77      8.38 o 
 -12   5  13       13.38       21.18      8.77 o 
 -11   5  13        6.41        7.68      7.28 o 
 -10   5  13       14.63       13.57      7.71 o 
  -9   5  13       91.84      105.15     22.26 o 
  -8   5  13      114.37      112.21     15.38 o 
  -7   5  13      330.16      301.10     23.56 o 
  -6   5  13       65.85       50.65      8.88 o 
  -5   5  13       56.01       52.36      8.97 o 
  -4   5  13      119.69      118.49     14.71 o 
  -3   5  13       35.43       28.37     10.58 o 
  -2   5  13      108.86      110.01     16.69 o 
  -1   5  13       34.19       28.55      6.53 o 
   0   5  13      190.38      190.09     12.63 o 
   1   5  13        6.02        9.29      5.31 o 
   2   5  13        5.47        0.05      6.79 o 
   3   5  13        0.18       -4.16      9.72 o 
   4   5  13      101.36      124.38     18.77 o 
   5   5  13        0.12        8.41     18.43 o 
   6   5  13        3.73       10.99     12.23 o 
   7   5  13       10.25       17.29     13.73 o 
   8   5  13       14.22       45.53     22.44 o 
 -12   6  13       13.11       12.26      9.54 o 
 -11   6  13        4.58       14.65      8.87 o 
 -10   6  13       23.00       18.33      8.76 o 
  -9   6  13       14.52        8.63      7.30 o 
  -8   6  13      149.23      149.49     14.96 o 
  -7   6  13       41.49       21.15      9.69 o 
  -6   6  13      121.04      116.82     16.24 o 
  -5   6  13       68.80       61.28     10.23 o 
  -4   6  13      138.14      138.99     17.55 o 
  -3   6  13       29.81       22.72      7.84 o 
  -2   6  13        0.74        1.02      5.47 o 
  -1   6  13      304.46      297.66     16.11 o 
   0   6  13        0.11        6.64      8.51 o 
   1   6  13        3.66       -2.45      6.07 o 
   2   6  13        0.31       -7.59      7.59 o 
   3   6  13        2.26       13.64      9.29 o 
   4   6  13       42.80       35.58     11.41 o 
   5   6  13       21.96       22.89     11.00 o 
   6   6  13        1.88       25.30     14.55 o 
   7   6  13        1.41       17.07     14.29 o 
 -10   7  13        7.97       10.34      9.00 o 
  -9   7  13        1.70       11.78      8.60 o 
  -8   7  13        2.92        8.72      7.82 o 
  -7   7  13       31.23       18.78      8.61 o 
  -6   7  13      153.09      167.82     19.80 o 
  -5   7  13        1.13       -1.37      8.04 o 
  -4   7  13       15.70       21.83      8.58 o 
  -3   7  13       36.98       49.48     10.04 o 
  -2   7  13       54.01       50.15     10.39 o 
  -1   7  13        0.37        6.75     19.59 o 
   0   7  13       59.45       43.82     31.83 o 
   1   7  13        1.49       -8.57      8.57 o 
   2   7  13        3.20       -5.83      8.82 o 
   3   7  13       38.25       30.55     14.23 o 
   4   7  13      125.40      126.78     17.17 o 
   5   7  13       46.16       21.65     11.75 o 
  -8   8  13       16.73       23.50     10.83 o 
  -7   8  13       21.74       18.49      9.93 o 
  -6   8  13      116.14      132.78     15.49 o 
  -5   8  13        0.33       -0.45      7.64 o 
  -4   8  13       43.92       33.07     14.04 o 
  -3   8  13       41.57       35.14     10.47 o 
  -2   8  13       12.75       22.10     12.74 o 
  -1   8  13       18.77       37.61     20.81 o 
   0   8  13        0.52       35.02     19.85 o 
   1   8  13        7.77       13.53     22.02 o 
   2   8  13       54.34       65.73     20.53 o 
   3   8  13       31.84       31.92     13.83 o 
 -15   0  14      113.38      161.61     25.78 o 
 -14   0  14       10.28       -5.13     15.51 o 
 -13   0  14        0.03       25.15     15.82 o 
 -12   0  14      591.32      735.09     40.85 o 
 -11   0  14       15.25        3.16      9.90 o 
 -10   0  14        3.41        0.42      5.38 o 
  -9   0  14      190.37      206.44     12.85 o 
  -8   0  14      413.96      408.09     17.72 o 
  -7   0  14      156.03      175.89     14.11 o 
  -6   0  14      872.20      954.49     36.54 o 
  -5   0  14       26.71       39.83      6.28 o 
  -4   0  14      225.40      199.29     14.76 o 
  -3   0  14      686.24      751.79     26.78 o 
  -2   0  14       48.52       63.58     10.72 o 
  -1   0  14      595.69      668.97     32.49 o 
   1   0  14      278.09      288.86     16.20 o 
   2   0  14       44.49       41.85      9.30 o 
   3   0  14       13.48       21.86      6.58 o 
   4   0  14      857.66      887.14     22.26 o 
   5   0  14      837.57      804.79     30.23 o 
   6   0  14        9.97       16.74      7.78 o 
   7   0  14        0.99       -0.42      7.03 o 
   8   0  14        2.40      -10.84     10.84 o 
   9   0  14        0.01       -4.54      8.27 o 
  10   0  14        6.36       17.93     11.25 o 
 -15   1  14       80.55       95.14     25.59 o 
 -14   1  14       11.87       17.05     19.09 o 
 -13   1  14       27.14       23.22     17.44 o 
 -12   1  14       58.32       71.60      8.93 o 
 -11   1  14       40.62       42.25      6.96 o 
 -10   1  14     1480.39     1417.85     25.95 o 
  -9   1  14      133.82      129.67      9.85 o 
  -8   1  14       39.29       40.95      4.85 o 
  -7   1  14        0.13        0.58      4.58 o 
  -6   1  14      928.10     1000.69     17.05 o 
  -5   1  14      671.11      706.32     13.73 o 
  -4   1  14      158.81      174.70      8.45 o 
  -3   1  14      342.61      349.05      8.67 o 
  -2   1  14      530.87      598.82     12.41 o 
  -1   1  14      344.60      381.46      9.58 o 
   0   1  14      469.32      474.05     11.61 o 
   1   1  14      610.13      593.64     12.45 o 
   2   1  14      163.73      166.68      7.50 o 
   3   1  14      247.05      249.96      9.01 o 
   4   1  14       17.44       10.42      4.40 o 
   5   1  14      311.72      319.08     10.57 o 
   6   1  14       18.92        9.68      5.47 o 
   7   1  14        3.64        9.30      6.27 o 
   8   1  14      118.11      136.00      9.49 o 
   9   1  14        0.51       -1.96      6.16 o 
 -15   2  14       11.28       14.93     21.21 o 
 -14   2  14      104.72      150.72     28.67 o 
 -13   2  14        7.09       -1.14      9.06 o 
 -12   2  14        9.87        7.55      6.09 o 
 -11   2  14       28.98       18.63      7.46 o 
 -10   2  14      111.13      101.11     11.19 o 
  -9   2  14       20.78       19.42      5.96 o 
  -8   2  14      811.40      794.48     20.17 o 
  -7   2  14      534.35      562.58     22.59 o 
  -6   2  14       12.86       13.65      6.78 o 
  -5   2  14      636.30      633.17     18.63 o 
  -4   2  14       11.50       11.21      5.36 o 
  -3   2  14      155.01      166.08      8.64 o 
  -2   2  14      572.01      598.28     13.46 o 
  -1   2  14     1653.99     1753.48     28.18 o 
   0   2  14       57.42       83.25      7.30 o 
   1   2  14      465.16      492.14     13.19 o 
   2   2  14        1.99        6.94      5.66 o 
   3   2  14      128.47      126.57      8.58 o 
   4   2  14      478.90      467.95     11.15 o 
   5   2  14        0.04        4.19      4.56 o 
   6   2  14       26.72       29.94      7.69 o 
   7   2  14       22.07       24.63      8.76 o 
   8   2  14       47.97       51.28     11.79 o 
   9   2  14       78.93      130.54     17.35 o 
 -15   3  14       36.70       38.05     14.27 o 
 -14   3  14       73.10       90.14     13.76 o 
 -13   3  14       59.60       52.86      9.63 o 
 -12   3  14        1.35        5.38      6.34 o 
 -11   3  14      207.45      197.48     13.76 o 
 -10   3  14      274.54      280.10     19.72 o 
  -9   3  14        8.72        1.30      6.12 o 
  -8   3  14     1019.97      995.08     24.39 o 
  -7   3  14      982.19      933.76     28.90 o 
  -6   3  14       13.67       14.37      4.52 o 
  -5   3  14      464.14      446.23     21.80 o 
  -4   3  14       67.64       72.50      6.77 o 
  -3   3  14       68.84       59.78      6.82 o 
  -2   3  14        4.82        5.24      4.21 o 
  -1   3  14       17.49       29.28      5.45 o 
   0   3  14        8.51        8.62      4.77 o 
   1   3  14      309.54      305.85     17.26 o 
   2   3  14      210.49      219.81     11.32 o 
   3   3  14      349.78      346.25     13.62 o 
   4   3  14      205.16      187.09     12.65 o 
   5   3  14       12.80        8.95      6.78 o 
   6   3  14       11.69       10.17      8.39 o 
   7   3  14        2.33        5.76      8.48 o 
   8   3  14       40.13       60.62     11.34 o 
   9   3  14       70.11       59.13     13.65 o 
 -14   4  14       22.91       53.12     12.46 o 
 -13   4  14        6.33        0.70      7.48 o 
 -12   4  14       55.35       39.90      8.96 o 
 -11   4  14        0.71        4.99      6.41 o 
 -10   4  14      745.86      750.25     27.00 o 
  -9   4  14      207.61      237.18     16.57 o 
  -8   4  14        3.18       -5.03      5.03 o 
  -7   4  14       21.31       23.30      6.23 o 
  -6   4  14      149.73      148.44     10.89 o 
  -5   4  14        3.62        2.52      4.05 o 
  -4   4  14       77.32       78.49      7.25 o 
  -3   4  14      508.71      541.26     15.17 o 
  -2   4  14       40.53       47.63      7.24 o 
  -1   4  14      750.54      713.41     20.43 o 
   0   4  14      548.93      555.21     23.22 o 
   1   4  14       28.14       24.74      6.72 o 
   2   4  14      266.45      266.57     14.47 o 
   3   4  14       51.15       72.62     10.85 o 
   4   4  14      323.58      328.46     26.74 o 
   5   4  14        1.99       -2.45      9.93 o 
   6   4  14      216.18      233.29     25.80 o 
   7   4  14       74.94       86.61     18.48 o 
   8   4  14        0.00        1.26     10.51 o 
 -13   5  14        7.06       10.71      9.15 o 
 -12   5  14       56.39       59.21     11.66 o 
 -11   5  14        0.29        5.14      7.31 o 
 -10   5  14       29.71       12.95      7.57 o 
  -9   5  14       96.42       73.54     18.29 o 
  -8   5  14      108.23       92.43     14.62 o 
  -7   5  14       37.95       41.96     18.62 o 
  -6   5  14       16.56       18.32      7.20 o 
  -5   5  14      525.40      561.91     22.40 o 
  -4   5  14       46.65       53.71     13.34 o 
  -3   5  14      134.58      123.65     10.55 o 
  -2   5  14      607.87      634.02     19.72 o 
  -1   5  14        6.19        6.02      5.79 o 
   0   5  14      271.84      288.80     15.65 o 
   1   5  14       24.47       16.42      6.35 o 
   2   5  14      165.98      157.82     14.35 o 
   3   5  14      231.55      221.68     22.96 o 
   4   5  14       60.94       71.93     16.16 o 
   5   5  14       29.81       23.09     14.10 o 
   6   5  14        0.02       26.75     14.45 o 
   7   5  14        5.01       20.81     14.84 o 
 -12   6  14        2.31        0.13      8.27 o 
 -11   6  14        0.54       -0.59      7.55 o 
 -10   6  14       77.60       74.16     16.83 o 
  -9   6  14        9.29       -2.05      8.26 o 
  -8   6  14        5.34        3.35      7.94 o 
  -7   6  14        0.20        5.34      7.87 o 
  -6   6  14      126.21      126.21     16.77 o 
  -5   6  14        4.42       -2.95      6.27 o 
  -4   6  14       17.87       26.52      8.41 o 
  -3   6  14      123.23      151.47     14.42 o 
  -2   6  14        0.33        3.58      5.91 o 
  -1   6  14       41.86       38.50      8.03 o 
   0   6  14        0.92        4.19      6.28 o 
   1   6  14       33.44       42.37     13.70 o 
   2   6  14        3.75        5.44     18.11 o 
   3   6  14       18.54       34.38     13.00 o 
   4   6  14        0.02       -8.50     11.95 o 
   5   6  14        4.71        4.62     14.69 o 
   6   6  14        3.07       10.40     14.03 o 
 -10   7  14       19.18       19.56      9.82 o 
  -9   7  14        7.47       10.49      8.71 o 
  -8   7  14        0.75       -4.79      7.21 o 
  -7   7  14        0.14       -3.82      8.21 o 
  -6   7  14        6.51        5.52      9.55 o 
  -5   7  14       10.42        2.08     11.32 o 
  -4   7  14        1.00        5.66      7.89 o 
  -3   7  14       11.61       14.38      7.98 o 
  -2   7  14        5.99        7.69      7.53 o 
  -1   7  14       51.11       42.01     10.29 o 
   0   7  14        0.00       -4.88     14.81 o 
   1   7  14       22.64       52.10     15.86 o 
   2   7  14        4.90       21.24     13.52 o 
   3   7  14        4.08       -8.59     11.61 o 
   4   7  14      103.66       96.60     37.12 o 
  -8   8  14        6.51       -8.12      8.12 o 
  -7   8  14       37.30       42.75     11.28 o 
  -6   8  14       76.27       49.27     11.58 o 
  -5   8  14      129.10      151.04     16.51 o 
  -4   8  14       24.20       19.01     11.06 o 
  -3   8  14       12.71       22.38      9.54 o 
  -2   8  14       16.69       26.43     13.56 o 
  -1   8  14       24.85       53.21     23.31 o 
   0   8  14       13.75       34.50     23.40 o 
   1   8  14       24.51       13.91     20.35 o 
   2   8  14        1.50       -1.55     13.92 o 
 -15   1  15       52.22       89.52     24.99 o 
 -14   1  15       19.71       44.26     21.40 o 
 -13   1  15       13.97       29.18     17.62 o 
 -12   1  15        0.00       -0.16      5.28 o 
 -11   1  15       28.58       18.48      7.76 o 
 -10   1  15      106.96       99.70      7.83 o 
  -9   1  15       58.40       48.99      5.43 o 
  -8   1  15      579.31      553.48     12.89 o 
  -7   1  15      152.99      140.49      7.66 o 
  -6   1  15      125.55      137.20      7.11 o 
  -5   1  15      587.49      618.22     13.19 o 
  -4   1  15      139.39      157.34      7.79 o 
  -3   1  15       92.09      120.58      7.54 o 
  -2   1  15       13.52        3.74      4.49 o 
  -1   1  15       67.63       83.29      6.00 o 
   0   1  15      139.32      151.68     11.98 o 
   1   1  15      448.62      443.76     11.26 o 
   2   1  15      470.53      481.34     11.29 o 
   3   1  15       43.66       31.55      4.97 o 
   4   1  15       95.82       92.01      6.59 o 
   5   1  15       59.57       63.80      6.44 o 
   6   1  15       13.18       14.20      5.34 o 
   7   1  15        1.24        1.40      5.31 o 
   8   1  15        0.05       11.89      6.58 o 
   9   1  15        1.87        1.04      6.67 o 
 -15   2  15      142.04      104.56     27.50 o 
 -14   2  15       48.50       50.53     22.99 o 
 -13   2  15       20.57       23.94     10.00 o 
 -12   2  15       30.19       36.58      9.49 o 
 -11   2  15      183.21      171.85     14.40 o 
 -10   2  15      373.70      406.77     18.11 o 
  -9   2  15      147.16      146.21     10.68 o 
  -8   2  15        9.38        3.10      3.93 o 
  -7   2  15       67.39       75.66      6.82 o 
  -6   2  15       23.39       35.65      5.31 o 
  -5   2  15       11.65        3.45      3.78 o 
  -4   2  15       30.05       40.55      6.37 o 
  -3   2  15      417.90      401.64     12.66 o 
  -2   2  15      424.72      442.56     12.07 o 
  -1   2  15      653.05      638.60     15.76 o 
   0   2  15      167.50      176.92     12.81 o 
   1   2  15      373.23      357.93     12.15 o 
   2   2  15       42.58       41.79      7.30 o 
   3   2  15       26.87       29.17      6.09 o 
   4   2  15       53.27       45.20      6.87 o 
   5   2  15      244.82      253.70     13.59 o 
   6   2  15       59.63       78.65     12.84 o 
   7   2  15       30.01       34.04      9.27 o 
   8   2  15       29.56       49.74     12.44 o 
   9   2  15       52.70       69.62     13.51 o 
 -15   3  15        0.02       17.84     22.29 o 
 -14   3  15        0.75       14.68      9.39 o 
 -13   3  15       34.24       33.70     13.25 o 
 -12   3  15        0.39        4.51      6.33 o 
 -11   3  15      261.27      268.10     18.53 o 
 -10   3  15      112.03      144.80     13.66 o 
  -9   3  15      238.71      234.25     15.99 o 
  -8   3  15     1275.10     1241.31     28.27 o 
  -7   3  15      176.52      173.45     11.60 o 
  -6   3  15      308.94      323.48     11.97 o 
  -5   3  15      138.26      134.50     10.15 o 
  -4   3  15       12.53        9.95      4.62 o 
  -3   3  15      320.55      293.29     11.76 o 
  -2   3  15      348.66      363.10     12.48 o 
  -1   3  15      712.39      714.90     17.59 o 
   0   3  15      403.00      393.11     13.57 o 
   1   3  15        1.80        6.14      5.21 o 
   2   3  15       89.45       90.10      8.24 o 
   3   3  15       55.66       41.12      7.06 o 
   4   3  15       63.69       69.05     10.27 o 
   5   3  15        6.14       -6.05      6.23 o 
   6   3  15        7.71       20.54     14.71 o 
   7   3  15       29.92        4.94      8.67 o 
   8   3  15       41.53       42.99     11.85 o 
 -14   4  15        0.63        7.02      8.10 o 
 -13   4  15        0.20        0.41      7.26 o 
 -12   4  15        1.03        1.14      6.68 o 
 -11   4  15       82.36       92.22     10.91 o 
 -10   4  15      125.29      119.89     13.30 o 
  -9   4  15       23.13       10.26      7.26 o 
  -8   4  15        1.35       -3.61      5.93 o 
  -7   4  15        2.76       -1.01      5.31 o 
  -6   4  15      187.15      198.00     15.51 o 
  -5   4  15       34.32       37.49      5.90 o 
  -4   4  15        5.58        1.28      4.49 o 
  -3   4  15       57.73       61.72     10.35 o 
  -2   4  15       87.40       86.85      8.63 o 
  -1   4  15      488.39      473.06     17.14 o 
   0   4  15       28.33       15.15      7.46 o 
   1   4  15      256.71      250.24     14.53 o 
   2   4  15       57.60       57.04      8.25 o 
   3   4  15        0.23       12.35      8.09 o 
   4   4  15       70.00       58.85     14.73 o 
   5   4  15       24.53       38.18     16.36 o 
   6   4  15        6.61       -3.88     27.85 o 
   7   4  15       69.46       68.33     13.69 o 
   8   4  15        5.98       14.21     19.04 o 
 -13   5  15        8.09       19.39      9.08 o 
 -12   5  15       42.67       34.72     10.16 o 
 -11   5  15       11.65        8.17      7.53 o 
 -10   5  15       12.64        8.50      7.19 o 
  -9   5  15       48.84       36.76     13.32 o 
  -8   5  15       27.19       16.65      9.16 o 
  -7   5  15       72.13       46.08     11.08 o 
  -6   5  15      193.18      196.64     15.89 o 
  -5   5  15        0.90        5.14      7.01 o 
  -4   5  15      129.71      123.63     12.96 o 
  -3   5  15       12.40        9.44      5.76 o 
  -2   5  15       20.74       23.86      6.72 o 
  -1   5  15       73.22       74.58      9.24 o 
   0   5  15       25.51       21.04      6.75 o 
   1   5  15        0.51       -0.22      5.61 o 
   2   5  15       16.67       27.70      8.87 o 
   3   5  15       11.37       16.50     12.27 o 
   4   5  15      104.53       92.87     17.12 o 
   5   5  15        6.60        9.95     27.43 o 
   6   5  15        2.83       31.85     16.05 o 
   7   5  15       17.61       29.85     16.08 o 
 -12   6  15       27.37       15.40      9.57 o 
 -11   6  15        0.28       -5.35      7.19 o 
 -10   6  15       80.98       68.71     11.75 o 
  -9   6  15       16.74       18.98      8.31 o 
  -8   6  15        4.95        5.22      8.41 o 
  -7   6  15       14.66       22.58      9.91 o 
  -6   6  15      405.36      384.77     28.00 o 
  -5   6  15      480.13      491.16     26.05 o 
  -4   6  15       75.80       73.24     11.51 o 
  -3   6  15       12.86        7.41     10.02 o 
  -2   6  15        1.97        4.67      6.26 o 
  -1   6  15       68.33       75.60      9.96 o 
   0   6  15        3.21       12.40      6.88 o 
   1   6  15       11.40       36.00     13.54 o 
   2   6  15        0.46        1.36     11.17 o 
   3   6  15      108.25      157.17     22.32 o 
   4   6  15       13.86       16.08     20.56 o 
   5   6  15       22.30       50.36     17.30 o 
   6   6  15       36.04       51.22     18.18 o 
 -10   7  15       15.91       11.93      9.77 o 
  -9   7  15       16.34       25.28     10.14 o 
  -8   7  15       17.63       18.37      8.93 o 
  -7   7  15        4.98       11.66      9.84 o 
  -6   7  15      134.13      162.08     27.90 o 
  -5   7  15       37.38       24.89     11.06 o 
  -4   7  15      249.98      261.73     32.16 o 
  -3   7  15       17.90        5.91     12.60 o 
  -2   7  15        6.57       14.13      8.47 o 
  -1   7  15       11.77       13.87      8.71 o 
   0   7  15        0.30       21.65     15.26 o 
   1   7  15       30.88       39.15     15.58 o 
   2   7  15       16.36       27.99     14.70 o 
   3   7  15        2.01       -3.72     15.52 o 
   4   7  15        0.20       -6.71     13.02 o 
  -8   8  15       14.62        8.66     10.04 o 
  -7   8  15       18.57        3.48      8.94 o 
  -6   8  15        0.12        1.14      9.05 o 
  -5   8  15       37.51       36.09     16.64 o 
  -4   8  15       22.68        5.36     11.13 o 
  -3   8  15        3.21        2.41     12.98 o 
  -2   8  15       28.80       36.04     22.04 o 
  -1   8  15       28.96       66.73     26.30 o 
   0   8  15        0.00       17.58     22.12 o 
   1   8  15        0.01        6.48     20.50 o 
 -15   0  16      189.80      236.84     28.59 o 
 -14   0  16       95.12      156.44     24.93 o 
 -13   0  16      231.62      276.10     28.68 o 
 -12   0  16      230.95      282.44     28.63 o 
 -11   0  16       32.95       26.22      7.34 o 
 -10   0  16      281.21      285.22     15.65 o 
  -9   0  16     1485.85     1469.30     33.58 o 
  -8   0  16      629.70      633.16     20.35 o 
  -7   0  16     1379.03     1405.90     35.50 o 
  -6   0  16       74.15      100.99     10.61 o 
  -5   0  16       45.71       33.40      8.26 o 
  -4   0  16       61.66       72.98     17.60 o 
  -3   0  16      154.58      142.57     19.10 o 
  -2   0  16        0.10       -1.01      4.85 o 
  -1   0  16       59.01       77.79     12.39 o 
   0   0  16       28.37       14.80     11.61 o 
   1   0  16      255.37      271.04     16.98 o 
   2   0  16       67.98       72.98      8.47 o 
   3   0  16        4.66       -2.22      5.81 o 
   4   0  16        9.61       14.73      6.82 o 
   5   0  16      277.15      257.39     14.63 o 
   6   0  16       91.57       93.70     11.38 o 
   7   0  16        0.59        8.35     11.51 o 
   8   0  16        9.66        3.88     11.72 o 
   9   0  16      393.30      475.98     26.76 o 
 -15   1  16      103.79      110.98     26.84 o 
 -14   1  16       25.37       22.96     20.66 o 
 -13   1  16       74.98       65.83     21.09 o 
 -12   1  16        0.00        6.10      6.38 o 
 -11   1  16       31.26       19.48      6.81 o 
 -10   1  16      742.35      689.59     16.75 o 
  -9   1  16      339.41      337.48     10.54 o 
  -8   1  16     1070.85      960.98     17.64 o 
  -7   1  16      190.55      176.63      8.37 o 
  -6   1  16        9.75        7.18      3.83 o 
  -5   1  16     1676.68     1725.05     25.32 o 
  -4   1  16      112.26       99.65      7.01 o 
  -3   1  16      263.53      270.66     10.07 o 
  -2   1  16       31.69       21.68      5.23 o 
  -1   1  16      107.21      111.44     10.05 o 
   0   1  16      821.75      892.23     16.25 o 
   1   1  16      812.21      811.57     15.62 o 
   2   1  16      606.81      576.39     12.54 o 
   3   1  16     1458.06     1485.49     21.69 o 
   4   1  16      135.49      161.14      8.23 o 
   5   1  16       25.71       20.99      6.04 o 
   6   1  16       52.55       45.14      8.12 o 
   7   1  16       83.61       81.28      8.17 o 
   8   1  16       14.16       18.60      9.03 o 
   9   1  16       75.14       74.95      9.17 o 
 -15   2  16       12.43      -17.79     17.79 o 
 -14   2  16        0.07      -17.25     17.25 o 
 -13   2  16        0.94        2.99      7.34 o 
 -12   2  16       15.53       17.63      8.40 o 
 -11   2  16       13.98        8.25      7.03 o 
 -10   2  16       81.64       85.28     11.69 o 
  -9   2  16       22.91       17.10      5.91 o 
  -8   2  16        8.46        9.24      4.43 o 
  -7   2  16       24.67       21.74      4.89 o 
  -6   2  16      742.93      760.12     17.84 o 
  -5   2  16       22.27        8.62      5.24 o 
  -4   2  16      126.57      125.23      9.22 o 
  -3   2  16       92.46       88.19      7.69 o 
  -2   2  16      178.72      180.02      9.09 o 
  -1   2  16       89.17       67.03      6.91 o 
   0   2  16      659.22      672.56     16.01 o 
   1   2  16      155.99      147.93      9.10 o 
   2   2  16      823.57      809.31     21.99 o 
   3   2  16      125.74      120.95      8.93 o 
   4   2  16      193.24      210.34     12.41 o 
   5   2  16       56.73       59.56      9.99 o 
   6   2  16        4.91       -0.18      6.44 o 
   7   2  16       27.72       19.66     15.48 o 
   8   2  16        1.05       -3.97      9.84 o 
 -15   3  16        7.95       12.80     22.34 o 
 -14   3  16        5.47        6.16      9.12 o 
 -13   3  16        0.18        1.02      6.87 o 
 -12   3  16       10.84       11.08      6.96 o 
 -11   3  16       29.96       25.59      8.25 o 
 -10   3  16      138.97      125.35     12.98 o 
  -9   3  16        0.03       -5.31      5.31 o 
  -8   3  16      116.79      115.17     10.34 o 
  -7   3  16       99.93       94.92      9.50 o 
  -6   3  16        2.40        6.74      4.75 o 
  -5   3  16     1058.14     1083.75     22.33 o 
  -4   3  16        4.34        3.10      4.64 o 
  -3   3  16      122.02      124.04      9.49 o 
  -2   3  16       32.92       19.20      7.51 o 
  -1   3  16       22.39       19.15      5.73 o 
   0   3  16       57.41       48.93      6.70 o 
   1   3  16       34.48       36.82      6.52 o 
   2   3  16       30.44       15.13      5.82 o 
   3   3  16      185.46      195.08     20.70 o 
   4   3  16        0.99        2.03      6.68 o 
   5   3  16       19.43       29.49      8.41 o 
   6   3  16        3.99        4.36      9.48 o 
   7   3  16       17.90       29.48     10.32 o 
   8   3  16       97.02      114.21     15.61 o 
 -14   4  16        0.08        6.31      8.27 o 
 -13   4  16      106.96      114.43     12.76 o 
 -12   4  16       30.54       20.05      9.16 o 
 -11   4  16        6.53       14.02      8.37 o 
 -10   4  16       41.83       37.78      9.14 o 
  -9   4  16       11.09       -0.03      6.84 o 
  -8   4  16      242.95      225.21     16.45 o 
  -7   4  16      119.51      122.85     10.93 o 
  -6   4  16      380.33      353.77     16.23 o 
  -5   4  16       56.95       52.81      9.12 o 
  -4   4  16        1.74       -4.86      5.57 o 
  -3   4  16      746.95      800.07     19.35 o 
  -2   4  16        9.95       10.59      6.08 o 
  -1   4  16       83.91      120.47      9.12 o 
   0   4  16       10.75        5.92      5.06 o 
   1   4  16      117.56      113.72     10.75 o 
   2   4  16      192.77      194.48     11.93 o 
   3   4  16       83.50       76.22     11.63 o 
   4   4  16      142.62      156.38     15.51 o 
   5   4  16        0.01        2.93      9.31 o 
   6   4  16       55.08       47.72     15.52 o 
   7   4  16       61.15       72.76     14.35 o 
 -13   5  16       16.70       23.01      9.17 o 
 -12   5  16        7.10        6.08      8.37 o 
 -11   5  16        3.40       12.20      7.60 o 
 -10   5  16      135.17      149.71     19.25 o 
  -9   5  16      109.00       98.63     15.71 o 
  -8   5  16        3.59        8.19      8.45 o 
  -7   5  16        0.43       -5.38      6.36 o 
  -6   5  16        0.01       -5.82      5.82 o 
  -5   5  16       52.87       56.42     13.06 o 
  -4   5  16      110.89      165.21     14.76 o 
  -3   5  16      354.56      350.81     16.86 o 
  -2   5  16       12.97       15.70      6.57 o 
  -1   5  16      183.08      175.00     13.03 o 
   0   5  16        2.02        4.53      6.14 o 
   1   5  16        0.19        0.81      7.00 o 
   2   5  16       31.85       22.08     12.70 o 
   3   5  16       91.79       73.05     16.51 o 
   4   5  16       34.14       58.45     16.64 o 
   5   5  16        0.10       13.42     14.52 o 
   6   5  16        4.73       26.62     15.60 o 
 -12   6  16        0.00       -3.02      9.12 o 
 -11   6  16       16.84       17.13      9.39 o 
 -10   6  16      217.83      218.23     19.63 o 
  -9   6  16       69.70       71.01     14.91 o 
  -8   6  16        6.96        8.08      9.24 o 
  -7   6  16        9.32        4.88      8.52 o 
  -6   6  16      210.07      206.93     21.45 o 
  -5   6  16       15.81       23.62      8.61 o 
  -4   6  16       96.91       88.55     12.37 o 
  -3   6  16      132.29      119.06     13.94 o 
  -2   6  16        0.99        2.17      6.53 o 
  -1   6  16       60.06       51.12      9.34 o 
   0   6  16       40.24       35.47      8.48 o 
   1   6  16       24.57       23.66     13.77 o 
   2   6  16       16.71       21.02     19.69 o 
   3   6  16       11.29       -1.64     16.10 o 
   4   6  16       48.23       64.94     18.61 o 
   5   6  16        0.01       -0.51     14.02 o 
 -10   7  16        7.70       -5.06      8.34 o 
  -9   7  16        1.07        0.28      8.26 o 
  -8   7  16        0.17        2.44      9.70 o 
  -7   7  16        3.96        0.81      9.08 o 
  -6   7  16        9.85       13.43     10.41 o 
  -5   7  16      236.91      239.36     37.85 o 
  -4   7  16       27.07       14.58      9.52 o 
  -3   7  16       23.90       28.78     10.04 o 
  -2   7  16        7.00       10.67      8.82 o 
  -1   7  16       11.01       17.03      8.97 o 
   0   7  16       76.48      117.02     20.15 o 
   1   7  16       17.61       14.50     14.62 o 
   2   7  16       42.09        9.08     14.65 o 
   3   7  16       11.75       27.50     15.67 o 
  -7   8  16        0.39        3.80      9.50 o 
  -6   8  16        1.13        5.70     11.67 o 
  -5   8  16       32.26       15.55     11.83 o 
  -4   8  16        8.75       -1.59     10.42 o 
  -3   8  16        4.67       -1.40      9.72 o 
  -2   8  16        3.59       -1.51     19.73 o 
  -1   8  16        0.02       12.14     21.94 o 
   0   8  16        9.63       34.68     25.43 o 
 -15   1  17       19.45       22.49     20.96 o 
 -14   1  17        1.22       -3.63     18.64 o 
 -13   1  17       35.93       11.66     17.77 o 
 -12   1  17        0.07       -6.04      6.04 o 
 -11   1  17        5.55        8.03      5.48 o 
 -10   1  17      351.50      368.54     12.98 o 
  -9   1  17       58.10       56.92      5.86 o 
  -8   1  17      470.61      439.00     11.90 o 
  -7   1  17      531.04      529.06     13.89 o 
  -6   1  17     1190.98     1229.50     20.62 o 
  -5   1  17       90.69       83.25      6.50 o 
  -4   1  17       28.00       30.38      5.27 o 
  -3   1  17      301.10      296.57     11.75 o 
  -2   1  17       94.76       96.98      7.81 o 
  -1   1  17       58.99       58.78      5.82 o 
   0   1  17      872.85      870.81     16.43 o 
   1   1  17      162.47      160.72      8.28 o 
   2   1  17      274.13      289.46      9.94 o 
   3   1  17       21.63       25.51      5.60 o 
   4   1  17       33.44       30.12      5.53 o 
   5   1  17      116.46      107.27      7.88 o 
   6   1  17       11.46        8.34      5.61 o 
   7   1  17       28.48       25.52      6.84 o 
   8   1  17        1.78        7.07      6.88 o 
 -15   2  17        1.75        9.08     20.65 o 
 -14   2  17        8.37       54.53     21.13 o 
 -13   2  17       19.73        3.61      6.98 o 
 -12   2  17       42.86       50.10     10.34 o 
 -11   2  17       25.76       29.79      8.66 o 
 -10   2  17      245.81      261.02     17.11 o 
  -9   2  17      315.54      309.44     17.53 o 
  -8   2  17       34.26       35.99      6.38 o 
  -7   2  17      408.03      404.62     13.48 o 
  -6   2  17      203.63      192.81     10.98 o 
  -5   2  17      121.75      134.92      9.13 o 
  -4   2  17      609.55      596.22     17.22 o 
  -3   2  17        4.46       11.50      5.42 o 
  -2   2  17       48.50       54.72      6.54 o 
  -1   2  17      649.09      636.35     15.65 o 
   0   2  17        1.30       -3.77      4.60 o 
   1   2  17      249.93      250.90     11.53 o 
   2   2  17       60.90       48.06      6.89 o 
   3   2  17       41.41       44.59      7.56 o 
   4   2  17        7.21        2.31      6.40 o 
   5   2  17       22.09       15.25      7.39 o 
   6   2  17       10.63        0.93      7.45 o 
   7   2  17        1.37       -2.89      9.49 o 
   8   2  17        4.09        6.32     10.39 o 
 -14   3  17        5.44        2.65      8.66 o 
 -13   3  17        0.21       -0.91      7.00 o 
 -12   3  17      212.80      254.63     26.13 o 
 -11   3  17       42.41       25.56      8.81 o 
 -10   3  17      164.38      157.82     14.56 o 
  -9   3  17      204.93      209.43     15.89 o 
  -8   3  17        2.67        8.12      5.64 o 
  -7   3  17       39.85       39.23     13.22 o 
  -6   3  17      332.28      321.99     18.89 o 
  -5   3  17       14.09       14.68      5.19 o 
  -4   3  17      214.70      171.32     10.31 o 
  -3   3  17      118.17      125.18      9.20 o 
  -2   3  17       63.43       53.65      7.13 o 
  -1   3  17        7.92        9.16      6.13 o 
   0   3  17      469.90      483.21     21.51 o 
   1   3  17       21.71       10.98      5.74 o 
   2   3  17        0.16       -4.83      5.00 o 
   3   3  17        5.74        3.15      6.35 o 
   4   3  17       38.23       45.90      9.03 o 
   5   3  17       17.86       14.68      8.88 o 
   6   3  17       39.01       46.34     14.13 o 
   7   3  17       62.87       96.80     13.13 o 
 -14   4  17        0.03        2.25      8.68 o 
 -13   4  17        3.47       -5.15      7.14 o 
 -12   4  17       19.86       19.90      7.78 o 
 -11   4  17       50.09       54.61     10.96 o 
 -10   4  17        1.48       -4.94      6.79 o 
  -9   4  17        6.13        8.28      7.24 o 
  -8   4  17      119.84      134.09     22.20 o 
  -7   4  17      244.96      291.37     16.03 o 
  -6   4  17      228.26      207.76     13.55 o 
  -5   4  17      252.21      242.10     12.31 o 
  -4   4  17      227.03      214.57     11.73 o 
  -3   4  17        0.10       -0.42      4.92 o 
  -2   4  17      164.39      193.12     14.27 o 
  -1   4  17      843.12      819.30     20.19 o 
   0   4  17       25.04       22.60      6.12 o 
   1   4  17       30.21       24.95      6.32 o 
   2   4  17       32.32       25.41      7.69 o 
   3   4  17        4.32       -3.34      6.68 o 
   4   4  17       20.30        9.92      9.12 o 
   5   4  17      108.05      131.26     17.66 o 
   6   4  17        3.85        1.90     10.18 o 
   7   4  17       24.81       34.17     12.93 o 
 -13   5  17        0.44       11.19      8.88 o 
 -12   5  17       17.59        1.51      8.03 o 
 -11   5  17       19.85       17.22     11.73 o 
 -10   5  17        2.32       -4.14      8.90 o 
  -9   5  17       15.53       30.57     10.84 o 
  -8   5  17       25.17       33.34     10.49 o 
  -7   5  17       27.54       19.05      8.72 o 
  -6   5  17      261.15      287.93     19.75 o 
  -5   5  17        2.18        1.57      6.26 o 
  -4   5  17       32.49       15.45      6.83 o 
  -3   5  17       11.79       10.89      6.36 o 
  -2   5  17       16.69       12.80      7.03 o 
  -1   5  17        7.82       13.91      6.88 o 
   0   5  17       52.81       63.52     10.20 o 
   1   5  17        2.08        0.57      7.62 o 
   2   5  17       20.82       17.63     10.41 o 
   3   5  17        0.61       -1.61     12.33 o 
   4   5  17        3.16      -25.33     29.25 o 
   5   5  17        0.34       -9.37     13.20 o 
   6   5  17        1.91       10.35     15.69 o 
 -12   6  17       68.60       51.86     13.82 o 
 -11   6  17        0.05       -2.36      7.53 o 
 -10   6  17       99.20      118.01     15.07 o 
  -9   6  17       11.54       18.57     16.92 o 
  -8   6  17        9.59       15.82     10.65 o 
  -7   6  17       27.43       18.11     10.58 o 
  -6   6  17        7.26        5.59      8.50 o 
  -5   6  17       21.84       20.08     10.11 o 
  -4   6  17        1.12        3.99      7.93 o 
  -3   6  17       16.92       20.13     10.85 o 
  -2   6  17       47.20       46.59      9.10 o 
  -1   6  17       47.32       59.19      9.68 o 
   0   6  17        0.02       -5.87      7.86 o 
   1   6  17       51.36       64.61     17.30 o 
   2   6  17       26.25       29.10     17.32 o 
   3   6  17       56.33       66.82     18.75 o 
   4   6  17       29.25       25.70     16.19 o 
 -10   7  17       32.47       46.68     12.25 o 
  -9   7  17        0.48       12.65      9.89 o 
  -8   7  17        1.52       -4.42      9.97 o 
  -7   7  17        4.45       -0.50      8.79 o 
  -6   7  17        0.96        3.72     10.03 o 
  -5   7  17        0.39       -4.64      8.74 o 
  -4   7  17        2.77        0.74      8.26 o 
  -3   7  17       28.29       32.62     14.88 o 
  -2   7  17        3.01       12.71      8.81 o 
  -1   7  17       14.99       14.83     21.66 o 
   0   7  17        7.65       -5.11     25.79 o 
   1   7  17        0.02       17.83     14.94 o 
   2   7  17        1.98        7.44     15.21 o 
   3   7  17        0.07       30.69     17.14 o 
  -6   8  17       24.09        4.19     11.94 o 
  -5   8  17      156.07      151.20     21.72 o 
  -4   8  17        0.01       -9.72      9.72 o 
  -3   8  17        3.21       20.25     10.74 o 
  -2   8  17        0.92       24.02     23.23 o 
  -1   8  17       53.03      106.50     32.97 o 
 -15   0  18      319.32      445.06     36.11 o 
 -14   0  18       88.61      108.97     22.21 o 
 -13   0  18       65.02      118.59     22.09 o 
 -12   0  18      150.25      148.38     22.37 o 
 -11   0  18       48.80       43.33      8.88 o 
 -10   0  18        0.97       -1.86      5.78 o 
  -9   0  18      254.17      272.99     22.08 o 
  -8   0  18       42.62       55.92     10.02 o 
  -7   0  18      454.33      451.97     21.69 o 
  -6   0  18      706.74      674.64     21.39 o 
  -5   0  18       31.28       41.29      7.66 o 
  -4   0  18      153.59      161.66     12.25 o 
  -3   0  18      386.66      387.37     24.48 o 
  -2   0  18       55.56       62.52     14.79 o 
  -1   0  18      986.43      988.36     23.48 o 
   0   0  18      424.41      419.71     27.10 o 
   1   0  18      988.14      987.28     24.17 o 
   2   0  18     2184.94     2190.88     40.72 o 
   3   0  18       25.65       21.65      7.48 o 
   4   0  18      980.02     1026.91     26.48 o 
   5   0  18        2.93        2.48      7.07 o 
   6   0  18        5.19       16.81      8.76 o 
   7   0  18       36.37       42.50     11.13 o 
   8   0  18       75.51       81.54     12.90 o 
 -15   1  18      165.26      239.22     33.13 o 
 -14   1  18        1.13      -16.39     16.39 o 
 -13   1  18        0.05       -8.66     17.35 o 
 -12   1  18      167.78      167.24     14.45 o 
 -11   1  18       92.48      103.21      8.90 o 
 -10   1  18      295.11      262.35     11.76 o 
  -9   1  18        0.95        2.14      4.01 o 
  -8   1  18     2267.88     2237.52     31.78 o 
  -7   1  18      788.28      834.14     16.66 o 
  -6   1  18      281.99      311.46     10.67 o 
  -5   1  18      365.71      363.07     14.13 o 
  -4   1  18       80.66       95.41      7.07 o 
  -3   1  18      190.63      205.69      8.59 o 
  -2   1  18       90.66      103.35      6.79 o 
  -1   1  18       37.54       26.00      5.17 o 
   0   1  18      107.76      106.40      9.56 o 
   1   1  18      191.89      201.90      9.31 o 
   2   1  18      457.72      467.48     12.90 o 
   3   1  18      740.55      759.62     15.29 o 
   4   1  18        5.58       -3.35      4.63 o 
   5   1  18       12.10       15.29      5.44 o 
   6   1  18       15.26       12.69      6.17 o 
   7   1  18       21.24       24.21      6.81 o 
   8   1  18        7.55        8.09      8.55 o 
 -15   2  18        1.37       24.15     20.20 o 
 -14   2  18        5.66      -17.02     17.02 o 
 -13   2  18      101.44      105.14     22.51 o 
 -12   2  18      213.28      203.48     16.53 o 
 -11   2  18        0.86       -1.52      6.47 o 
 -10   2  18       29.79       42.09      9.02 o 
  -9   2  18      305.93      304.47     15.83 o 
  -8   2  18      648.33      633.22     16.85 o 
  -7   2  18      129.99      129.65      9.84 o 
  -6   2  18      155.78      138.38      9.42 o 
  -5   2  18      197.19      169.17     10.23 o 
  -4   2  18       18.49       16.92      5.16 o 
  -3   2  18      377.43      392.77     12.89 o 
  -2   2  18        3.57       -2.40      4.80 o 
  -1   2  18      459.72      402.92     13.40 o 
   0   2  18       18.15       17.57      6.70 o 
   1   2  18        1.13       -4.86      4.86 o 
   2   2  18       67.77       82.46      8.07 o 
   3   2  18      122.95      108.93      9.11 o 
   4   2  18      119.22      130.53     12.50 o 
   5   2  18        4.18       -3.54      7.16 o 
   6   2  18       69.13       95.61     10.96 o 
   7   2  18       44.95       56.75     14.64 o 
 -14   3  18       17.15       16.81      9.77 o 
 -13   3  18       74.84       86.11     12.32 o 
 -12   3  18        3.69        0.15      7.94 o 
 -11   3  18       40.83       47.45     10.25 o 
 -10   3  18     1124.34     1105.51     42.85 o 
  -9   3  18        0.05        2.45      6.61 o 
  -8   3  18       21.33       17.66      6.79 o 
  -7   3  18      141.40      155.80     10.65 o 
  -6   3  18       90.24       98.98     11.88 o 
  -5   3  18      344.00      418.72     14.12 o 
  -4   3  18      110.76       95.20      8.37 o 
  -3   3  18      256.30      261.99     12.84 o 
  -2   3  18        0.06        1.63      4.88 o 
  -1   3  18       72.15       78.52      8.19 o 
   0   3  18       58.12       60.17      8.90 o 
   1   3  18      147.95      128.33     10.22 o 
   2   3  18       40.01       35.68      7.43 o 
   3   3  18       80.18       92.95     15.11 o 
   4   3  18        8.35       -0.75      7.22 o 
   5   3  18       21.31       39.42     13.80 o 
   6   3  18       16.91       19.11     14.47 o 
   7   3  18        0.92       -9.14      9.14 o 
 -14   4  18        5.44       20.04     10.93 o 
 -13   4  18       90.06       74.35     11.49 o 
 -12   4  18       17.89        5.44      9.31 o 
 -11   4  18       15.36       11.18      8.66 o 
 -10   4  18       12.16        7.75      8.04 o 
  -9   4  18        0.35       -0.16      7.30 o 
  -8   4  18       21.24        0.43     10.68 o 
  -7   4  18       12.76       12.18      6.65 o 
  -6   4  18      976.59      959.49     25.81 o 
  -5   4  18       24.98        7.27      5.34 o 
  -4   4  18      390.75      404.47     25.37 o 
  -3   4  18       43.48       58.37      7.59 o 
  -2   4  18      285.89      310.69     14.43 o 
  -1   4  18       49.14       39.56      6.97 o 
   0   4  18       22.66       20.94      6.17 o 
   1   4  18       18.02       10.03      5.96 o 
   2   4  18        0.00       -7.47      7.47 o 
   3   4  18      242.35      234.75     15.68 o 
   4   4  18       34.00       38.17     12.97 o 
   5   4  18        6.98       -3.47      9.89 o 
   6   4  18        8.06        5.63     15.55 o 
 -13   5  18        1.24       -3.34      8.60 o 
 -12   5  18       73.69       67.26     11.64 o 
 -11   5  18       23.55       28.12     19.48 o 
 -10   5  18       91.85       59.97     13.64 o 
  -9   5  18        4.74        0.85      9.46 o 
  -8   5  18       27.42       25.93      9.69 o 
  -7   5  18        1.75        0.26      6.81 o 
  -6   5  18        3.92       -3.03      6.63 o 
  -5   5  18      251.06      235.90     22.40 o 
  -4   5  18        0.76       -2.99      5.48 o 
  -3   5  18        0.35       -0.01      6.05 o 
  -2   5  18      306.85      276.88     16.75 o 
  -1   5  18      136.86      138.74     14.21 o 
   0   5  18        0.64       -3.82      9.86 o 
   1   5  18       22.20       16.24      9.80 o 
   2   5  18       54.26       51.74     11.83 o 
   3   5  18       45.57       55.20     17.51 o 
   4   5  18       12.84       -3.89     16.88 o 
   5   5  18       11.64       19.40     16.67 o 
 -11   6  18       12.75       18.33      9.75 o 
 -10   6  18       51.68       35.24     13.29 o 
  -9   6  18        0.18       -6.70      7.73 o 
  -8   6  18        2.52       -4.82      8.83 o 
  -7   6  18       45.28       17.61     10.67 o 
  -6   6  18        7.46       14.23     10.59 o 
  -5   6  18        0.50       -2.32      7.35 o 
  -4   6  18       17.92        3.54      8.00 o 
  -3   6  18       27.52       24.81      8.89 o 
  -2   6  18      181.39      202.17     15.21 o 
  -1   6  18       27.79       33.82      8.87 o 
   0   6  18        2.57       -0.48      9.17 o 
   1   6  18       22.44       13.73     14.56 o 
   2   6  18       80.93      104.37     30.47 o 
   3   6  18        4.76        2.77     16.57 o 
   4   6  18        4.11       21.43     21.73 o 
  -9   7  18        1.19       -9.67      9.67 o 
  -8   7  18        3.91       -1.14     10.76 o 
  -7   7  18        0.00        0.17     15.88 o 
  -6   7  18       18.26       16.24     11.62 o 
  -5   7  18       73.91       51.05     13.93 o 
  -4   7  18       11.66       13.91      9.60 o 
  -3   7  18       52.82       57.06     11.85 o 
  -2   7  18       21.98       37.81     11.53 o 
  -1   7  18        4.34      -18.28     18.28 o 
   0   7  18        2.54       12.78     19.89 o 
   1   7  18       66.09       80.42     20.14 o 
   2   7  18       18.89       12.60     25.31 o 
  -5   8  18        1.20        8.60     12.07 o 
  -4   8  18        3.65        2.73     13.01 o 
  -3   8  18       13.34       22.52     11.91 o 
  -2   8  18        1.74       53.05     28.58 o 
 -15   1  19        0.00       18.90     20.70 o 
 -14   1  19        7.02       74.23     23.64 o 
 -13   1  19       60.10       80.05     22.61 o 
 -12   1  19       67.46       93.63     13.58 o 
 -11   1  19       18.19       10.55      7.59 o 
 -10   1  19      100.76      104.65      8.17 o 
  -9   1  19      258.76      258.93     10.51 o 
  -8   1  19      671.70      680.11     15.18 o 
  -7   1  19      701.11      708.82     20.21 o 
  -6   1  19      199.34      226.22      9.81 o 
  -5   1  19      472.92      489.73     13.17 o 
  -4   1  19      656.15      666.69     15.27 o 
  -3   1  19        6.23       16.48      4.61 o 
  -2   1  19      124.91      131.61      7.67 o 
  -1   1  19       13.83       17.85      4.88 o 
   0   1  19       73.76       79.29      6.97 o 
   1   1  19      159.77      171.22      8.90 o 
   2   1  19       23.40       13.89      5.29 o 
   3   1  19      194.77      184.72      9.68 o 
   4   1  19       24.27       29.85      5.84 o 
   5   1  19       22.26       32.23      6.31 o 
   6   1  19       13.12        2.73      6.05 o 
   7   1  19        1.44        0.22      7.15 o 
 -15   2  19      264.07      340.64     40.07 o 
 -14   2  19      104.89      137.61     27.88 o 
 -13   2  19        0.23        1.97      8.36 o 
 -12   2  19       19.66       14.83      8.53 o 
 -11   2  19      187.11      202.96     15.91 o 
 -10   2  19      181.33      206.89     16.12 o 
  -9   2  19        2.83       -3.01      5.41 o 
  -8   2  19       26.13       19.03      5.46 o 
  -7   2  19      106.11      105.66      9.74 o 
  -6   2  19       87.32       64.28      7.46 o 
  -5   2  19      754.79      737.99     18.91 o 
  -4   2  19       71.03       60.96      7.26 o 
  -3   2  19        0.76       -2.52      4.60 o 
  -2   2  19       20.40       28.80      5.82 o 
  -1   2  19      123.94      121.23     10.43 o 
   0   2  19       14.01       10.82      5.68 o 
   1   2  19      170.85      177.60     10.79 o 
   2   2  19       47.78       42.52      7.28 o 
   3   2  19        1.20       -6.35      6.35 o 
   4   2  19        0.08       -5.82      6.67 o 
   5   2  19        7.68        4.71      7.28 o 
   6   2  19        0.13        9.98      8.18 o 
   7   2  19       40.42       40.15     12.13 o 
 -14   3  19       17.36       21.82     12.34 o 
 -13   3  19        1.34        9.04      7.78 o 
 -12   3  19        3.92       11.02      8.77 o 
 -11   3  19       19.63        7.95      8.43 o 
 -10   3  19        0.99       -6.85      6.85 o 
  -9   3  19      129.76      118.45     11.80 o 
  -8   3  19       87.08       79.49      9.74 o 
  -7   3  19       13.63        7.94      5.36 o 
  -6   3  19      427.00      449.17     15.10 o 
  -5   3  19        0.30       -0.66      4.50 o 
  -4   3  19      726.93      705.39     18.78 o 
  -3   3  19        1.07       -2.58      4.78 o 
  -2   3  19      223.09      213.38     12.09 o 
  -1   3  19      117.93      109.54      9.47 o 
   0   3  19       79.12       70.06      8.27 o 
   1   3  19      133.10      133.92     10.55 o 
   2   3  19      306.88      335.23     15.96 o 
   3   3  19      182.87      199.89     14.78 o 
   4   3  19       19.24       10.71      8.54 o 
   5   3  19       55.25       59.94     13.09 o 
   6   3  19        0.39       -4.52     10.69 o 
 -14   4  19       21.58       43.40     17.41 o 
 -13   4  19       42.80       31.83      9.44 o 
 -12   4  19      353.58      351.27     34.74 o 
 -11   4  19        3.49        2.69      8.38 o 
 -10   4  19        9.89       10.21      8.23 o 
  -9   4  19       46.43       75.42     16.79 o 
  -8   4  19      152.59      150.49     12.84 o 
  -7   4  19       86.25       99.92     13.93 o 
  -6   4  19       56.46       48.81     12.33 o 
  -5   4  19        9.48        1.61      5.33 o 
  -4   4  19       70.30       35.30      6.94 o 
  -3   4  19       16.67        7.76      5.71 o 
  -2   4  19      146.18      133.44     10.38 o 
  -1   4  19       97.95       84.52      8.92 o 
   0   4  19        0.77       -3.01      5.46 o 
   1   4  19        0.09       -1.08      5.65 o 
   2   4  19        0.24        5.28      7.00 o 
   3   4  19        1.81       -3.65      7.14 o 
   4   4  19       29.62       35.06     11.72 o 
   5   4  19        2.10       -1.53     10.40 o 
   6   4  19        0.20       19.19     24.01 o 
 -12   5  19       48.76       43.91     10.30 o 
 -11   5  19       14.68        8.96      9.68 o 
 -10   5  19      107.02      131.98     31.57 o 
  -9   5  19        3.63       15.50      9.40 o 
  -8   5  19       38.82       38.16     11.98 o 
  -7   5  19        7.06       -0.10     20.34 o 
  -6   5  19       30.17       34.52     11.17 o 
  -5   5  19       52.80       39.16     14.20 o 
  -4   5  19       23.80       29.61      8.38 o 
  -3   5  19       29.08       31.96      8.27 o 
  -2   5  19       45.75       42.26      8.94 o 
  -1   5  19       69.99       69.91     10.31 o 
   0   5  19       89.93       77.75     10.59 o 
   1   5  19       12.67       12.14     17.16 o 
   2   5  19       53.44       49.01     17.14 o 
   3   5  19       36.32       62.98     17.97 o 
   4   5  19       43.48       59.29     19.48 o 
 -11   6  19       51.27       35.09     11.98 o 
 -10   6  19        3.13       13.64     11.43 o 
  -9   6  19       15.89       25.95     10.78 o 
  -8   6  19       98.50       60.78     14.04 o 
  -7   6  19        4.23        9.08     10.09 o 
  -6   6  19        3.33       -0.61      8.01 o 
  -5   6  19        0.02       -1.94      7.89 o 
  -4   6  19        0.68        1.53      7.26 o 
  -3   6  19        0.51       -5.21      8.02 o 
  -2   6  19       35.81       35.57      8.96 o 
  -1   6  19      221.66      240.21     19.59 o 
   0   6  19      103.56       84.13     14.20 o 
   1   6  19       95.51       93.16     19.39 o 
   2   6  19        2.32        5.79     42.46 o 
   3   6  19       51.75       58.98     24.40 o 
  -9   7  19        8.10       23.30     12.31 o 
  -8   7  19       28.08       18.73     11.94 o 
  -7   7  19        1.33       -2.15     12.00 o 
  -6   7  19       50.72       41.28     14.33 o 
  -5   7  19       33.39       26.43     11.09 o 
  -4   7  19        2.71       15.34     10.23 o 
  -3   7  19       18.70       17.12     10.34 o 
  -2   7  19       10.46       26.31     11.10 o 
  -1   7  19       59.92      110.40     31.88 o 
   0   7  19        6.72       -6.37     18.78 o 
   1   7  19        1.82       -4.89     15.98 o 
 -14   0  20        0.87       -4.00     16.15 o 
 -13   0  20       11.77       11.82     16.36 o 
 -12   0  20        0.18       -1.89     14.83 o 
 -11   0  20      245.65      264.33     16.59 o 
 -10   0  20      277.49      278.91     16.51 o 
  -9   0  20        2.47        4.03      6.42 o 
  -8   0  20       76.52       66.23      9.35 o 
  -7   0  20        2.10       -1.56      6.33 o 
  -6   0  20     1548.33     1539.88     35.75 o 
  -5   0  20       57.36       50.94     14.83 o 
  -4   0  20      759.58      773.20     24.22 o 
  -3   0  20      316.78      313.25     16.96 o 
  -2   0  20      152.12      151.64     12.72 o 
  -1   0  20      511.12      468.44     19.79 o 
   0   0  20       44.99       43.24      8.09 o 
   1   0  20        1.76       -0.75      6.48 o 
   2   0  20       58.57       58.95      9.31 o 
   3   0  20        1.10       -5.96      6.75 o 
   4   0  20       63.31       71.88      9.89 o 
   5   0  20       19.61       30.13      9.30 o 
   6   0  20        4.61       10.32     13.15 o 
   7   0  20       65.73       73.78     12.52 o 
 -15   1  20        6.83       11.75     20.48 o 
 -14   1  20        2.14       10.98     19.53 o 
 -13   1  20        0.80        7.48     17.73 o 
 -12   1  20       56.75       64.93     11.12 o 
 -11   1  20        2.25       -1.79      5.90 o 
 -10   1  20      194.49      168.23      9.52 o 
  -9   1  20        6.13        6.44      4.73 o 
  -8   1  20      175.80      189.13      9.11 o 
  -7   1  20      301.20      319.79     11.36 o 
  -6   1  20       59.84       55.79      8.20 o 
  -5   1  20      284.32      305.75     11.34 o 
  -4   1  20      127.88      105.95      7.63 o 
  -3   1  20       27.61       22.93      4.95 o 
  -2   1  20       11.11       12.23      4.67 o 
  -1   1  20        0.38        8.66      4.69 o 
   0   1  20      240.97      251.09     12.04 o 
   1   1  20        0.88       -1.09      4.82 o 
   2   1  20      131.77      127.54      8.44 o 
   3   1  20       30.87       34.05      6.28 o 
   4   1  20      135.97      136.72      9.61 o 
   5   1  20        4.84       -2.77      6.12 o 
   6   1  20        0.52       -6.06      6.70 o 
 -15   2  20        0.46        6.84     21.65 o 
 -14   2  20       25.18       74.07     24.11 o 
 -13   2  20       32.16       46.16     11.02 o 
 -12   2  20      122.55      122.89     13.78 o 
 -11   2  20       26.41       26.49     16.35 o 
 -10   2  20       28.93       24.24      7.15 o 
  -9   2  20        0.78       -2.93      5.60 o 
  -8   2  20        0.01        2.91      4.95 o 
  -7   2  20        0.35       -4.27      4.27 o 
  -6   2  20     2182.16     2220.38     37.53 o 
  -5   2  20        0.47        5.96      5.14 o 
  -4   2  20      861.02      808.54     20.38 o 
  -3   2  20       52.04       38.28      6.98 o 
  -2   2  20        3.06        2.15      4.92 o 
  -1   2  20      320.07      289.41     12.93 o 
   0   2  20      281.71      294.55     13.96 o 
   1   2  20      215.36      231.08     12.27 o 
   2   2  20       51.60       51.96      8.10 o 
   3   2  20      213.86      216.40     12.50 o 
   4   2  20       98.00       95.78     12.82 o 
   5   2  20       57.48       55.18      9.60 o 
   6   2  20        7.93       15.24     10.11 o 
 -14   3  20       35.55       42.94     16.14 o 
 -13   3  20       14.89        9.78     11.08 o 
 -12   3  20       24.30       24.03      9.65 o 
 -11   3  20        6.23        6.97      9.33 o 
 -10   3  20      158.88      132.25     14.00 o 
  -9   3  20       10.30       -4.60      6.60 o 
  -8   3  20      108.11      105.63     10.96 o 
  -7   3  20       77.59       76.78      8.40 o 
  -6   3  20       48.42       61.79      7.76 o 
  -5   3  20      253.61      239.69     12.74 o 
  -4   3  20       20.33       25.47      6.57 o 
  -3   3  20       23.82       24.16      6.46 o 
  -2   3  20        6.07        8.91      6.02 o 
  -1   3  20       14.32       10.63      6.01 o 
   0   3  20        6.26        7.40      6.36 o 
   1   3  20      231.10      209.01     19.87 o 
   2   3  20      199.59      206.02     17.31 o 
   3   3  20      213.10      223.83     15.79 o 
   4   3  20        7.99       -7.74      9.54 o 
   5   3  20       20.89       41.45     12.56 o 
   6   3  20       20.92       14.90     14.82 o 
 -13   4  20       52.61       57.31     11.11 o 
 -12   4  20       48.96       51.82     12.45 o 
 -11   4  20       41.95       27.30     13.13 o 
 -10   4  20        9.22        4.77      8.36 o 
  -9   4  20       19.76       29.54      8.56 o 
  -8   4  20        8.81        1.39      6.22 o 
  -7   4  20      147.62      130.50     12.28 o 
  -6   4  20       14.12       13.82      7.53 o 
  -5   4  20        9.17        1.03      5.81 o 
  -4   4  20        0.61       -2.28      4.81 o 
  -3   4  20       13.59       -0.45      6.62 o 
  -2   4  20      195.14      198.24     12.39 o 
  -1   4  20       13.87        9.85      6.11 o 
   0   4  20       37.83       28.78      7.07 o 
   1   4  20        3.88        1.90      6.05 o 
   2   4  20        1.02       -2.46      7.39 o 
   3   4  20      167.09      154.91     14.32 o 
   4   4  20       21.49       29.69     12.34 o 
   5   4  20       48.06       53.09     13.94 o 
 -12   5  20       31.21       29.05     11.03 o 
 -11   5  20       39.51       26.96     11.19 o 
 -10   5  20      333.53      282.93     40.21 o 
  -9   5  20      101.07      136.23     18.57 o 
  -8   5  20       34.92       42.85     12.09 o 
  -7   5  20       13.96        2.71      7.40 o 
  -6   5  20       32.90       38.37     10.28 o 
  -5   5  20      342.00      369.37     23.22 o 
  -4   5  20        3.69        1.35      6.89 o 
  -3   5  20       53.05       56.37      9.87 o 
  -2   5  20       71.82       72.19     10.46 o 
  -1   5  20        0.03       -3.72      6.67 o 
   0   5  20       59.19       59.27     10.78 o 
   1   5  20       21.99       14.66     10.73 o 
   2   5  20       96.14      125.37     57.62 o 
   3   5  20      124.07      111.83     22.11 o 
   4   5  20        6.16        8.87     34.40 o 
 -11   6  20        0.33        8.29     12.35 o 
 -10   6  20        6.15        6.01     11.03 o 
  -9   6  20        0.00       -3.58      8.75 o 
  -8   6  20        1.64       -0.82      9.92 o 
  -7   6  20       14.83       17.26      9.93 o 
  -6   6  20       92.33       85.16     15.76 o 
  -5   6  20       10.50        5.55      9.20 o 
  -4   6  20        2.01        1.82     11.79 o 
  -3   6  20        2.29        0.83      8.91 o 
  -2   6  20       26.72       26.54      8.97 o 
  -1   6  20        5.26        6.54     12.71 o 
   0   6  20       27.61       26.49     11.38 o 
   1   6  20       17.77       14.08     15.53 o 
   2   6  20        7.38        0.11     15.21 o 
  -8   7  20       14.43       21.48     12.88 o 
  -7   7  20        0.59       -3.14     10.26 o 
  -6   7  20       42.90       38.38     14.33 o 
  -5   7  20        8.85       -3.95      9.18 o 
  -4   7  20        2.60        1.24      9.13 o 
  -3   7  20        6.88       13.06     10.33 o 
  -2   7  20        5.61       12.38     11.30 o 
  -1   7  20        6.83       25.24     25.51 o 
   0   7  20       34.54       17.00     18.37 o 
 -15   1  21        0.01        3.56     20.50 o 
 -14   1  21       40.30       27.76     21.07 o 
 -13   1  21        1.75       14.78     18.51 o 
 -12   1  21      104.20      116.61     15.76 o 
 -11   1  21       14.09       12.91      6.94 o 
 -10   1  21       80.68       86.24      9.35 o 
  -9   1  21        2.10       -3.95      3.95 o 
  -8   1  21       14.76       16.29      4.96 o 
  -7   1  21        1.41       -3.88      3.88 o 
  -6   1  21       27.52       26.27      7.30 o 
  -5   1  21      399.49      411.66     12.78 o 
  -4   1  21       20.49       18.66      5.32 o 
  -3   1  21      254.33      236.18     10.64 o 
  -2   1  21       37.04       34.19      5.56 o 
  -1   1  21      102.29      107.41     11.91 o 
   0   1  21      201.69      199.24     11.51 o 
   1   1  21       84.04       85.33      7.52 o 
   2   1  21        9.84        2.47      5.42 o 
   3   1  21        1.88       -5.36      5.36 o 
   4   1  21       13.18        9.26      6.41 o 
   5   1  21       52.30       45.29      7.96 o 
   6   1  21        0.17       -8.47      8.47 o 
 -14   2  21      129.83      145.23     28.75 o 
 -13   2  21       53.75       52.52     11.82 o 
 -12   2  21       54.92       56.96     11.02 o 
 -11   2  21       68.35       56.60     10.21 o 
 -10   2  21       40.20       42.37      8.90 o 
  -9   2  21        5.84       16.29      6.62 o 
  -8   2  21        0.04       -0.33      5.11 o 
  -7   2  21      182.31      176.47     13.30 o 
  -6   2  21        1.41        9.46      5.38 o 
  -5   2  21      130.25      117.00      9.66 o 
  -4   2  21       77.51       98.79      9.19 o 
  -3   2  21        1.91        0.57      5.10 o 
  -2   2  21      184.67      176.36     10.67 o 
  -1   2  21       16.52       21.48      6.30 o 
   0   2  21       50.88       46.62      7.44 o 
   1   2  21       13.05        3.29      6.62 o 
   2   2  21      193.93      204.45     12.22 o 
   3   2  21       32.48       32.86      8.27 o 
   4   2  21      105.85      117.15     11.70 o 
   5   2  21       36.14       40.48     10.38 o 
   6   2  21       18.65       15.27     11.08 o 
 -14   3  21        2.44        9.01      8.79 o 
 -13   3  21       16.89       18.49     10.15 o 
 -12   3  21       46.70       33.43     15.51 o 
 -11   3  21       46.14       37.97     16.97 o 
 -10   3  21        0.21       -6.66      6.93 o 
  -9   3  21      183.30      175.64     13.78 o 
  -8   3  21      327.60      284.24     17.02 o 
  -7   3  21      418.59      448.95     16.49 o 
  -6   3  21      186.38      173.50     11.51 o 
  -5   3  21       68.05       78.46     12.10 o 
  -4   3  21        1.86       -5.55      5.81 o 
  -3   3  21       22.73       21.42      6.56 o 
  -2   3  21        2.71       -3.90      5.69 o 
  -1   3  21        3.80       -1.76      6.16 o 
   0   3  21        2.05       -5.40      5.40 o 
   1   3  21      329.87      324.89     16.35 o 
   2   3  21       28.87       24.24     10.96 o 
   3   3  21      151.92      150.66     14.10 o 
   4   3  21        0.24       -4.92      8.57 o 
   5   3  21       20.06       32.39     13.21 o 
 -13   4  21      153.11      188.42     18.68 o 
 -12   4  21       18.17       15.52     10.08 o 
 -11   4  21       24.64       18.65     10.04 o 
 -10   4  21       40.82       48.89     10.84 o 
  -9   4  21       81.19       70.27     11.95 o 
  -8   4  21      240.82      247.39     16.47 o 
  -7   4  21        3.81        2.76      6.05 o 
  -6   4  21        2.15        6.34      6.46 o 
  -5   4  21       70.12       98.45      9.69 o 
  -4   4  21      125.93      122.66     10.64 o 
  -3   4  21        0.65       -4.28      5.57 o 
  -2   4  21       19.94        9.51      6.48 o 
  -1   4  21       71.37       81.56      9.09 o 
   0   4  21        1.45        4.93      6.32 o 
   1   4  21        1.69       -4.28      7.13 o 
   2   4  21        5.28        0.41      7.96 o 
   3   4  21        6.00        3.01      8.47 o 
   4   4  21       49.78       55.97     14.18 o 
 -12   5  21        0.85        2.84      9.64 o 
 -11   5  21        0.60       -8.90      8.90 o 
 -10   5  21       44.78       48.22     13.17 o 
  -9   5  21      106.86       79.39     15.68 o 
  -8   5  21       14.23        8.26      8.79 o 
  -7   5  21        0.01       -7.09      7.61 o 
  -6   5  21       82.27       96.09     21.38 o 
  -5   5  21       98.53       70.97     12.84 o 
  -4   5  21       35.73       18.38      8.29 o 
  -3   5  21       30.13       31.86      8.90 o 
  -2   5  21        2.32        7.84     10.24 o 
  -1   5  21        1.04       -7.18      7.18 o 
   0   5  21       32.05       39.51      9.94 o 
   1   5  21        7.81        7.48     10.72 o 
   2   5  21       41.63       61.30     27.40 o 
   3   5  21       38.37       52.38     31.14 o 
 -10   6  21       24.42       45.65     14.06 o 
  -9   6  21       14.48       17.85     11.63 o 
  -8   6  21       54.83       55.80     15.32 o 
  -7   6  21       20.81        8.41     10.29 o 
  -6   6  21        0.25       -8.15      8.15 o 
  -5   6  21        0.17       12.91      9.54 o 
  -4   6  21       12.35        1.40      9.20 o 
  -3   6  21        0.69       11.44      9.63 o 
  -2   6  21        0.10       -3.74      9.48 o 
  -1   6  21       56.80       62.35     11.48 o 
   0   6  21       12.89       20.43     16.51 o 
   1   6  21       17.85       39.23     18.69 o 
  -8   7  21        1.09        7.91     16.37 o 
  -7   7  21        0.00       -0.46     10.93 o 
  -6   7  21       82.71       97.13     18.23 o 
  -5   7  21        3.59        5.87      9.96 o 
  -4   7  21       12.79       17.18     10.71 o 
  -3   7  21        0.85        8.03     10.38 o 
  -2   7  21        5.93       -2.02     13.27 o 
  -1   7  21       51.41        0.78     24.79 o 
 -14   0  22       66.60       99.58     20.40 o 
 -13   0  22       23.80       11.29     15.94 o 
 -12   0  22       21.08       27.60     14.01 o 
 -11   0  22      136.01      149.61     13.47 o 
 -10   0  22      158.78      198.83     14.95 o 
  -9   0  22      184.14      171.30     13.83 o 
  -8   0  22      132.53      132.97     13.17 o 
  -7   0  22      235.51      243.27     16.03 o 
  -6   0  22     2055.21     2092.53     45.46 o 
  -5   0  22      619.00      565.60     21.26 o 
  -4   0  22     1021.72     1014.28     29.03 o 
  -3   0  22       55.81       44.63      9.27 o 
  -2   0  22       22.42       19.73      8.21 o 
  -1   0  22     1012.69      990.80     30.42 o 
   0   0  22      139.93      154.05     13.84 o 
   1   0  22       17.20       20.18      9.02 o 
   2   0  22      251.56      244.70     15.14 o 
   3   0  22      178.01      188.41     14.03 o 
   4   0  22       18.11       -6.07     11.52 o 
   5   0  22       19.50        5.88      9.68 o 
 -14   1  22        2.89      -11.91     18.83 o 
 -13   1  22       19.53       37.75     20.29 o 
 -12   1  22        9.52        8.24      9.29 o 
 -11   1  22       53.12       60.45      9.78 o 
 -10   1  22      277.66      263.06     13.55 o 
  -9   1  22      150.24      122.60      9.91 o 
  -8   1  22       10.41        8.99      4.65 o 
  -7   1  22       89.80       90.21      6.99 o 
  -6   1  22       28.29       33.69      5.71 o 
  -5   1  22      390.27      416.13     12.84 o 
  -4   1  22      422.17      448.79     14.16 o 
  -3   1  22      175.40      182.53      9.47 o 
  -2   1  22      184.15      170.77     12.40 o 
  -1   1  22        5.67       12.77      5.25 o 
   0   1  22        5.36        1.14      4.95 o 
   1   1  22       37.89       30.02      6.13 o 
   2   1  22       54.01       51.78      7.06 o 
   3   1  22       37.60       26.44      6.76 o 
   4   1  22       22.16       27.26     11.03 o 
   5   1  22        0.00       -8.30      8.30 o 
 -14   2  22       15.44       10.95     21.39 o 
 -13   2  22      224.25      255.35     23.06 o 
 -12   2  22        0.72       -0.50      9.78 o 
 -11   2  22       37.70       24.06      8.80 o 
 -10   2  22      166.21      199.07     14.51 o 
  -9   2  22        6.44        7.07      6.90 o 
  -8   2  22      117.42      117.13     10.16 o 
  -7   2  22       38.29       26.42      6.51 o 
  -6   2  22      635.45      692.46     26.00 o 
  -5   2  22       44.84       39.40      7.34 o 
  -4   2  22      100.02       90.91      9.32 o 
  -3   2  22        7.12        2.37      5.78 o 
  -2   2  22       71.80       76.86      9.12 o 
  -1   2  22      217.07      206.95     11.95 o 
   0   2  22       32.77       28.18      7.26 o 
   1   2  22        0.08        1.11      5.95 o 
   2   2  22        0.02       -6.02      6.38 o 
   3   2  22        5.06       -4.99      7.22 o 
   4   2  22        0.49        1.02      7.74 o 
   5   2  22       77.99      114.64     16.43 o 
 -14   3  22        0.24        4.19     10.64 o 
 -13   3  22       33.39       21.45     11.83 o 
 -12   3  22       53.58       25.54     10.31 o 
 -11   3  22       11.49       14.08      8.90 o 
 -10   3  22       27.02       21.88      8.76 o 
  -9   3  22        8.31        8.53      7.46 o 
  -8   3  22      334.64      393.57     19.96 o 
  -7   3  22      215.06      234.51     13.57 o 
  -6   3  22      223.93      253.79     19.10 o 
  -5   3  22      103.41       77.84      9.14 o 
  -4   3  22       11.34        2.85      5.83 o 
  -3   3  22       22.78       24.31      7.08 o 
  -2   3  22       37.04       32.45      7.16 o 
  -1   3  22       76.72       94.12      9.98 o 
   0   3  22        5.85       10.69      6.97 o 
   1   3  22        1.33       -0.10      6.52 o 
   2   3  22       89.49      103.36     12.32 o 
   3   3  22       33.85       15.13      9.18 o 
   4   3  22       10.95        9.68      9.78 o 
 -13   4  22       49.93       47.88     13.12 o 
 -12   4  22        2.67        5.88     13.12 o 
 -11   4  22        0.91       -1.82     12.15 o 
 -10   4  22        1.52        6.38      8.04 o 
  -9   4  22        4.46        0.66      8.18 o 
  -8   4  22       45.78       67.94     10.54 o 
  -7   4  22        0.11       -7.21      7.21 o 
  -6   4  22       71.20       77.72     11.07 o 
  -5   4  22        9.08        6.71      6.34 o 
  -4   4  22        1.73       -3.28      8.03 o 
  -3   4  22      176.76      174.34     12.55 o 
  -2   4  22       22.45       14.66      8.91 o 
  -1   4  22      141.32      165.10     12.31 o 
   0   4  22       64.51       64.24      9.57 o 
   1   4  22      219.80      195.26     15.51 o 
   2   4  22       16.78        0.94      8.64 o 
   3   4  22        0.12        6.90     11.18 o 
   4   4  22       21.12       13.86     12.35 o 
 -12   5  22        7.85        4.01     10.34 o 
 -11   5  22       11.02        0.57     12.06 o 
 -10   5  22        0.82       11.26      9.47 o 
  -9   5  22       33.63       29.95     10.48 o 
  -8   5  22       43.97       45.68     13.28 o 
  -7   5  22       24.37       15.48      9.63 o 
  -6   5  22       37.52       33.96     10.99 o 
  -5   5  22        5.89        4.90      9.74 o 
  -4   5  22       68.38       71.80     10.93 o 
  -3   5  22       85.84      122.98     13.52 o 
  -2   5  22      103.97      119.25     13.56 o 
  -1   5  22       69.07       82.76     17.55 o 
   0   5  22       19.64       11.42     16.57 o 
   1   5  22       98.90      118.31     16.99 o 
   2   5  22      323.57      366.31     35.13 o 
 -10   6  22       17.28       20.49     13.96 o 
  -9   6  22       11.78       19.04     11.91 o 
  -8   6  22       21.27        4.54     10.74 o 
  -7   6  22       23.20       29.76     12.63 o 
  -6   6  22        1.01       -8.38      8.38 o 
  -5   6  22        5.26       -0.67      8.85 o 
  -4   6  22        3.26       11.14     16.02 o 
  -3   6  22       60.28       70.14     13.65 o 
  -2   6  22       21.16       15.15     13.00 o 
  -1   6  22        0.30      -10.44     10.44 o 
   0   6  22       31.04       59.13     26.16 o 
   1   6  22        5.78       13.51     17.86 o 
  -6   7  22        2.13       -4.53     15.06 o 
  -5   7  22       25.42       41.53     12.63 o 
  -4   7  22        1.83        4.55     11.44 o 
  -3   7  22       25.12       32.29     13.18 o 
 -14   1  23       11.29        8.31     19.84 o 
 -13   1  23       82.80      108.36     25.19 o 
 -12   1  23        3.46        7.38      8.61 o 
 -11   1  23       27.18       33.59      8.26 o 
 -10   1  23      157.06      127.72     13.76 o 
  -9   1  23       12.06        5.59      5.66 o 
  -8   1  23        0.32        0.07      5.43 o 
  -7   1  23       78.27       64.23      9.02 o 
  -6   1  23      100.93      115.70      7.95 o 
  -5   1  23       56.69       58.64      6.65 o 
  -4   1  23      163.08      155.57     10.69 o 
  -3   1  23      223.73      239.20     11.10 o 
  -2   1  23        7.42        4.74      4.71 o 
  -1   1  23        5.52       -0.31      5.14 o 
   0   1  23       42.05       31.26      6.10 o 
   1   1  23       55.62       45.11      6.73 o 
   2   1  23       28.02       33.10      6.88 o 
   3   1  23        0.03       -6.63      7.26 o 
   4   1  23        9.03        3.69      7.85 o 
   5   1  23        9.32       12.05      9.57 o 
 -14   2  23       20.56       21.72     22.33 o 
 -13   2  23      127.89      175.94     17.45 o 
 -12   2  23        1.00       -0.84      8.73 o 
 -11   2  23      216.19      194.38     22.98 o 
 -10   2  23       35.30       26.90     10.42 o 
  -9   2  23      143.68      136.03     12.74 o 
  -8   2  23      191.84      195.57     12.33 o 
  -7   2  23       11.31        6.60      6.13 o 
  -6   2  23        1.40       -5.44      5.44 o 
  -5   2  23      546.70      559.93     18.52 o 
  -4   2  23       77.01       68.39     11.20 o 
  -3   2  23       35.89       26.80      6.92 o 
  -2   2  23      110.34      118.73     10.95 o 
  -1   2  23       35.74       33.25      7.18 o 
   0   2  23        3.51        3.30      6.30 o 
   1   2  23       75.70       77.26     10.16 o 
   2   2  23        7.66       -7.05      7.05 o 
   3   2  23        6.13       14.29      8.50 o 
   4   2  23       65.05       65.26     10.63 o 
 -13   3  23       14.98       27.73     11.67 o 
 -12   3  23        1.42       -5.33      8.22 o 
 -11   3  23        3.24        2.64      8.48 o 
 -10   3  23       17.92        2.31      8.14 o 
  -9   3  23       43.69       55.17     10.23 o 
  -8   3  23        5.29        0.21      6.70 o 
  -7   3  23       27.32       11.46      6.39 o 
  -6   3  23        0.10       -4.39      5.68 o 
  -5   3  23      102.93      103.24     10.06 o 
  -4   3  23       84.88       77.03      9.38 o 
  -3   3  23       97.17       90.87      9.82 o 
  -2   3  23      122.02      151.04     11.93 o 
  -1   3  23       34.45       18.36      7.39 o 
   0   3  23        0.79       -6.53      6.53 o 
   1   3  23       97.87      109.18     11.60 o 
   2   3  23       89.52       60.44     11.23 o 
   3   3  23        8.24       -8.12     11.09 o 
   4   3  23        0.08       -3.63      9.14 o 
 -12   4  23        7.79        4.27     10.08 o 
 -11   4  23       93.12      102.09     15.08 o 
 -10   4  23        6.52       -0.59      8.54 o 
  -9   4  23       96.44      116.10     14.67 o 
  -8   4  23       32.13        8.27      9.97 o 
  -7   4  23       78.02       75.72     11.19 o 
  -6   4  23       31.87       43.33      9.42 o 
  -5   4  23       50.83       39.90     11.09 o 
  -4   4  23        0.01        0.22      6.17 o 
  -3   4  23        1.77        3.53      6.47 o 
  -2   4  23       12.31        2.04      8.20 o 
  -1   4  23        0.08       -4.46      6.80 o 
   0   4  23       31.00       19.71      8.04 o 
   1   4  23       54.74       43.77     10.60 o 
   2   4  23      170.91      211.90     16.78 o 
   3   4  23      135.42      150.41     18.90 o 
 -11   5  23        0.16       -3.93      9.80 o 
 -10   5  23      230.10      244.65     37.59 o 
  -9   5  23       73.47       74.73     13.27 o 
  -8   5  23      139.66      138.51     19.85 o 
  -7   5  23      226.42      231.09     17.28 o 
  -6   5  23       31.62       15.99      9.70 o 
  -5   5  23        3.78       14.48      9.47 o 
  -4   5  23        3.56        7.72     11.38 o 
  -3   5  23        7.21        8.75      8.55 o 
  -2   5  23        0.81       -7.55      7.55 o 
  -1   5  23       12.86      -11.70     11.70 o 
   0   5  23       38.25       55.22     13.42 o 
   1   5  23       67.51       47.05     13.29 o 
  -9   6  23       22.20       29.68     13.71 o 
  -8   6  23        2.05       -9.45     10.46 o 
  -7   6  23       55.68       56.73     15.94 o 
  -6   6  23        0.78        0.31     10.34 o 
  -5   6  23       12.14        6.76     10.31 o 
  -4   6  23        4.17       10.91     10.14 o 
  -3   6  23        0.30       -2.13      8.95 o 
  -2   6  23        2.50        6.37      9.18 o 
  -1   6  23        3.00        4.41     11.68 o 
 -13   0  24      323.61      494.96     33.87 o 
 -12   0  24       83.74       84.07     14.79 o 
 -11   0  24      152.63      152.89     13.92 o 
 -10   0  24        3.41       -2.75      7.34 o 
  -9   0  24      257.26      248.40     25.05 o 
  -8   0  24       53.97       46.36      9.53 o 
  -7   0  24       58.91       53.93     10.29 o 
  -6   0  24      709.69      694.50     24.20 o 
  -5   0  24        9.58       -6.32      7.03 o 
  -4   0  24       19.07       13.56      8.92 o 
  -3   0  24        0.07       -3.30      9.55 o 
  -2   0  24      402.29      374.35     19.91 o 
  -1   0  24      130.73       92.32     26.39 o 
   0   0  24       87.07       80.17     18.60 o 
   1   0  24       98.55       92.44     12.83 o 
   2   0  24      126.91       88.64     13.26 o 
   3   0  24      316.05      311.24     17.93 o 
   4   0  24       22.13        7.70     10.11 o 
 -14   1  24       15.08       10.80     20.76 o 
 -13   1  24       49.21       65.20     16.12 o 
 -12   1  24       90.31       82.50     12.80 o 
 -11   1  24        1.36        2.18      7.27 o 
 -10   1  24      131.41      133.00     10.79 o 
  -9   1  24       23.63       23.78      6.66 o 
  -8   1  24        0.11       -4.48      5.34 o 
  -7   1  24        2.49       -1.45      6.30 o 
  -6   1  24       16.09       11.53      6.67 o 
  -5   1  24       52.68       59.17      7.04 o 
  -4   1  24       46.65       57.76      6.76 o 
  -3   1  24        6.49        6.01      5.32 o 
  -2   1  24        2.29       -5.06      5.06 o 
  -1   1  24       33.68       20.95      5.75 o 
   0   1  24        1.81       -5.12      5.12 o 
   1   1  24        0.53        0.86      6.70 o 
   2   1  24       22.37       10.80      9.22 o 
   3   1  24       26.56        7.60      8.53 o 
   4   1  24       19.32       10.53     14.27 o 
 -14   2  24       65.86       81.22     25.50 o 
 -13   2  24       28.57       57.97     12.59 o 
 -12   2  24       19.53        8.97     11.29 o 
 -11   2  24      115.32       90.31     12.99 o 
 -10   2  24      126.82      134.83     13.08 o 
  -9   2  24       14.64       21.12      7.96 o 
  -8   2  24       35.07       17.90     10.07 o 
  -7   2  24       42.38       41.75      9.32 o 
  -6   2  24      177.62      193.77     23.78 o 
  -5   2  24      103.20      103.55     16.82 o 
  -4   2  24      110.22      124.42     10.92 o 
  -3   2  24       61.56       68.72      9.07 o 
  -2   2  24       31.29       28.36      8.88 o 
  -1   2  24      512.48      586.27     22.22 o 
   0   2  24       56.17       60.56      8.73 o 
   1   2  24        4.72       -1.57      8.57 o 
   2   2  24        3.15       -4.90      7.22 o 
   3   2  24       46.13       57.75     10.59 o 
   4   2  24        8.81        8.98      9.94 o 
 -13   3  24       12.52       -3.46     10.14 o 
 -12   3  24        3.17       -8.61      8.61 o 
 -11   3  24        1.65        2.31      8.77 o 
 -10   3  24        3.67        0.76      7.82 o 
  -9   3  24        0.35       -6.85      6.85 o 
  -8   3  24        0.04        5.34      7.14 o 
  -7   3  24        3.47        0.58      6.13 o 
  -6   3  24      153.01      156.52     11.96 o 
  -5   3  24       26.58       45.10      8.41 o 
  -4   3  24        3.64       -2.31      8.11 o 
  -3   3  24      164.60      194.32     13.49 o 
  -2   3  24       21.63       37.39      8.24 o 
  -1   3  24       57.69       78.20     10.13 o 
   0   3  24       47.50       61.98      9.86 o 
   1   3  24        8.50       17.92      8.33 o 
   2   3  24        2.56        5.19      9.09 o 
   3   3  24        1.72        5.98     10.79 o 
 -12   4  24        6.73       -3.23      9.85 o 
 -11   4  24        9.35       -2.71      8.93 o 
 -10   4  24       35.37       44.34     11.52 o 
  -9   4  24        0.29        6.77      8.36 o 
  -8   4  24       27.72       21.83     11.25 o 
  -7   4  24       34.10       30.34      9.25 o 
  -6   4  24      455.71      468.43     22.81 o 
  -5   4  24        0.54        2.05      6.62 o 
  -4   4  24      366.18      364.57     17.88 o 
  -3   4  24        0.02        9.68      7.17 o 
  -2   4  24        2.16       -2.03      7.11 o 
  -1   4  24       68.27       63.46      9.81 o 
   0   4  24        2.07       -7.37      7.37 o 
   1   4  24       29.47       29.27     11.44 o 
   2   4  24       15.97       -5.59      9.05 o 
 -11   5  24        1.82       -0.05     10.90 o 
 -10   5  24       33.20       40.71     12.32 o 
  -9   5  24        1.28       -0.90      9.32 o 
  -8   5  24       99.43      127.23     27.16 o 
  -7   5  24      244.25      285.45     19.23 o 
  -6   5  24       98.52       83.90     12.37 o 
  -5   5  24        7.67        3.95      9.40 o 
  -4   5  24        5.54       -6.06     17.61 o 
  -3   5  24        2.37       -2.01      8.21 o 
  -2   5  24       59.77       75.61     12.27 o 
  -1   5  24       19.25       22.17      9.74 o 
   0   5  24       17.73        6.48     11.40 o 
   1   5  24       58.08       39.47     28.02 o 
  -8   6  24        3.26        1.53     12.28 o 
  -7   6  24        0.92       20.18     12.46 o 
  -6   6  24        0.93        2.95     10.22 o 
  -5   6  24        2.43        2.15     10.50 o 
  -4   6  24       11.53        0.69     15.82 o 
  -3   6  24       47.04       42.03     18.31 o 
  -2   6  24        3.15       -8.88      8.88 o 
 -14   1  25        7.02      -18.14     18.66 o 
 -13   1  25       30.75       30.62     15.25 o 
 -12   1  25       35.62       23.70     10.30 o 
 -11   1  25       50.64       33.65      9.41 o 
 -10   1  25        0.69        3.16      6.17 o 
  -9   1  25      123.03      152.87     13.29 o 
  -8   1  25       35.69       33.59      8.02 o 
  -7   1  25       25.39       13.58      6.53 o 
  -6   1  25       22.00       12.62      6.69 o 
  -5   1  25        8.13        6.26      6.77 o 
  -4   1  25        0.05       -2.84      6.34 o 
  -3   1  25        9.43        6.31      6.82 o 
  -2   1  25       75.74       65.52      9.49 o 
  -1   1  25       39.57       37.37      7.90 o 
   0   1  25        0.04       -5.64      5.64 o 
   1   1  25       13.65        8.04      7.55 o 
   2   1  25       57.13       60.16      9.77 o 
   3   1  25        6.62       -8.18      8.18 o 
 -13   2  25       10.29       -8.16      9.89 o 
 -12   2  25        0.59       -8.24      8.24 o 
 -11   2  25        6.33        7.85      9.06 o 
 -10   2  25       39.14       39.09     10.57 o 
  -9   2  25       21.10       10.60      8.09 o 
  -8   2  25       11.89       11.01      6.68 o 
  -7   2  25       84.15       75.55     10.03 o 
  -6   2  25      311.63      340.72     16.70 o 
  -5   2  25       50.08       43.42      8.46 o 
  -4   2  25        7.05       -0.35      6.08 o 
  -3   2  25        7.12       -1.85      9.98 o 
  -2   2  25       25.03       27.82      8.27 o 
  -1   2  25       54.33       46.99      8.40 o 
   0   2  25        0.00       -5.23      6.16 o 
   1   2  25        3.74        1.55      7.47 o 
   2   2  25        6.36        9.26      8.33 o 
   3   2  25       16.66       15.06     11.52 o 
 -13   3  25       29.13       37.83     12.71 o 
 -12   3  25        5.98       15.97     10.58 o 
 -11   3  25       18.06       10.79      9.85 o 
 -10   3  25      335.89      382.85     24.33 o 
  -9   3  25        0.02       -7.27      7.27 o 
  -8   3  25       10.32        4.23      7.82 o 
  -7   3  25       68.37       63.61      9.13 o 
  -6   3  25      119.66      126.24     11.49 o 
  -5   3  25       90.31       84.94     10.06 o 
  -4   3  25        5.15        1.36      6.77 o 
  -3   3  25        3.91        0.75      7.02 o 
  -2   3  25        0.37       -6.49      6.49 o 
  -1   3  25       13.16       13.14      8.17 o 
   0   3  25       17.28       17.59      8.36 o 
   1   3  25        0.65        6.71      9.04 o 
   2   3  25       35.12       23.61     13.15 o 
 -12   4  25       56.51       49.86     13.21 o 
 -11   4  25       60.54       61.34     12.87 o 
 -10   4  25        2.29       -8.73      8.73 o 
  -9   4  25       13.07       11.55      9.19 o 
  -8   4  25        0.33      -10.56     10.56 o 
  -7   4  25        4.15       -7.10      7.10 o 
  -6   4  25      174.18      205.95     18.72 o 
  -5   4  25      110.59      113.92     11.54 o 
  -4   4  25       13.83        7.67      7.68 o 
  -3   4  25        3.10       -2.43      7.17 o 
  -2   4  25       24.02       19.85      8.59 o 
  -1   4  25      173.59      167.26     14.02 o 
   0   4  25       19.48       35.50     10.53 o 
   1   4  25       30.93       42.09     15.19 o 
 -10   5  25       51.69       50.99     13.61 o 
  -9   5  25        6.95       12.66     10.17 o 
  -8   5  25       33.94       13.85     10.21 o 
  -7   5  25        2.85       -0.99      8.64 o 
  -6   5  25        6.42        1.12      8.12 o 
  -5   5  25        0.11       -6.99      8.13 o 
  -4   5  25        9.69        7.27      8.86 o 
  -3   5  25        1.29       -7.08      7.08 o 
  -2   5  25       22.15       16.21      8.49 o 
  -1   5  25       47.90       68.42     12.56 o 
  -7   6  25       76.43       89.23     22.80 o 
  -6   6  25       91.49      116.89     33.15 o 
  -5   6  25       11.00        7.01     11.64 o 
  -4   6  25       58.61       64.52     14.55 o 
 -12   0  26       46.05       27.86     13.12 o 
 -11   0  26       10.44       16.60      9.44 o 
 -10   0  26      108.74      117.37     13.12 o 
  -9   0  26       96.15      119.06     13.55 o 
  -8   0  26      211.82      211.96     16.87 o 
  -7   0  26        6.19       13.29      9.08 o 
  -6   0  26        0.52        2.46      8.22 o 
  -5   0  26       44.01       27.08      9.25 o 
  -4   0  26       90.77       64.94     10.93 o 
  -3   0  26       50.86       44.43     10.89 o 
  -2   0  26        2.81       -8.00      8.00 o 
  -1   0  26       93.48       85.03     12.62 o 
   0   0  26        0.44       -9.24      9.57 o 
   1   0  26      180.81      162.24     16.45 o 
   2   0  26       36.17       52.01     12.55 o 
 -13   1  26       17.98       31.31     14.75 o 
 -12   1  26       18.73       12.23      9.43 o 
 -11   1  26        1.61       -4.85      7.85 o 
 -10   1  26       10.18       11.29      6.91 o 
  -9   1  26       24.20       27.95      7.58 o 
  -8   1  26        9.70       -3.93      6.17 o 
  -7   1  26        5.39        4.42      7.16 o 
  -6   1  26       14.32       23.98      7.60 o 
  -5   1  26       48.48       55.37      8.81 o 
  -4   1  26       25.72       12.51      7.39 o 
  -3   1  26       24.01       32.79      8.26 o 
  -2   1  26        5.70        1.43      7.20 o 
  -1   1  26       10.36        6.11      7.83 o 
   0   1  26        0.20       -6.64      6.64 o 
   1   1  26       30.26       17.34      9.22 o 
   2   1  26      138.99      111.98     15.35 o 
 -13   2  26       40.11       43.48     13.09 o 
 -12   2  26      117.18      125.76     21.70 o 
 -11   2  26        7.33        6.58      9.74 o 
 -10   2  26       21.58       29.52      9.38 o 
  -9   2  26        1.97        1.72      7.59 o 
  -8   2  26       90.45       81.42     12.93 o 
  -7   2  26       17.12        8.87      6.61 o 
  -6   2  26      465.90      437.84     19.36 o 
  -5   2  26        1.78        3.76      6.54 o 
  -4   2  26      113.95       95.19     10.70 o 
  -3   2  26       90.03       79.68     10.22 o 
  -2   2  26        7.22       -7.17      7.17 o 
  -1   2  26       20.25       22.74      7.91 o 
   0   2  26        0.79       -9.28      9.28 o 
   1   2  26        8.58        8.26      8.06 o 
   2   2  26       52.39       56.22     10.74 o 
 -12   3  26        7.36       11.02     10.83 o 
 -11   3  26        7.91        5.89      9.50 o 
 -10   3  26       19.32       40.39     13.23 o 
  -9   3  26       15.33       17.62     10.23 o 
  -8   3  26        0.35       -6.01     10.94 o 
  -7   3  26        1.92       -6.35      6.35 o 
  -6   3  26       28.59       31.92      8.33 o 
  -5   3  26       25.51        6.61      9.58 o 
  -4   3  26      193.75      199.11     14.19 o 
  -3   3  26        6.44        0.72      7.20 o 
  -2   3  26       17.17        9.62      7.91 o 
  -1   3  26       30.97       24.18      8.97 o 
   0   3  26        1.30       -7.85      7.85 o 
   1   3  26       25.42       28.43     12.88 o 
 -11   4  26       47.61       55.21     13.16 o 
 -10   4  26       95.16       77.72     14.21 o 
  -9   4  26       29.22       34.90     11.33 o 
  -8   4  26       91.82       99.25     13.43 o 
  -7   4  26       16.55       13.62      9.10 o 
  -6   4  26       34.03       26.48      9.89 o 
  -5   4  26       85.30       88.84     11.08 o 
  -4   4  26       29.80       27.13     10.85 o 
  -3   4  26       64.57       83.63     11.25 o 
  -2   4  26        0.12        8.45     11.96 o 
  -1   4  26       32.83       21.26      9.30 o 
   0   4  26        0.90       -8.02      9.32 o 
  -9   5  26        1.91        8.80     10.36 o 
  -8   5  26        0.97        5.48      9.72 o 
  -7   5  26       11.45       12.06      9.66 o 
  -6   5  26       45.32       51.64     12.11 o 
  -5   5  26       80.80      103.95     13.77 o 
  -4   5  26       58.25       76.18     12.85 o 
  -3   5  26        0.45       -6.61      8.14 o 
  -2   5  26       45.91       56.47     11.10 o 
 -13   1  27        6.46       -6.97     12.99 o 
 -12   1  27       68.26       66.93     12.87 o 
 -11   1  27       16.24       10.32      8.64 o 
 -10   1  27       48.34       61.76     10.91 o 
  -9   1  27       13.31       12.40      7.11 o 
  -8   1  27       19.83       18.25      7.60 o 
  -7   1  27        1.81       -6.41      6.41 o 
  -6   1  27      164.51      160.02     12.69 o 
  -5   1  27        0.37       -6.32      6.32 o 
  -4   1  27        1.24       -6.62      6.62 o 
  -3   1  27       20.86       12.06      8.02 o 
  -2   1  27        5.16       -2.20      7.56 o 
  -1   1  27       21.55        9.86      8.53 o 
   0   1  27        5.62       -8.02      8.02 o 
   1   1  27        2.64       -3.81      8.53 o 
 -12   2  27       14.20        8.45     10.81 o 
 -11   2  27      111.13      111.61     19.45 o 
 -10   2  27        0.38       -7.46      7.46 o 
  -9   2  27      119.50      115.60     13.19 o 
  -8   2  27       38.25       39.91      8.48 o 
  -7   2  27        2.94       -1.48      6.95 o 
  -6   2  27      145.21      158.40     12.90 o 
  -5   2  27       53.82       13.10      8.13 o 
  -4   2  27        9.92        2.75      7.34 o 
  -3   2  27        0.04       -7.18      7.18 o 
  -2   2  27        2.09       12.38      7.37 o 
  -1   2  27        1.34       -6.99      6.99 o 
   0   2  27       55.70       42.30      9.60 o 
   1   2  27       98.32      101.55     11.40 o 
 -12   3  27        1.88        5.70     12.60 o 
 -11   3  27        1.79        3.07      9.85 o 
 -10   3  27       19.33        2.11      9.23 o 
  -9   3  27        0.71       -7.72      7.72 o 
  -8   3  27        0.04       -2.38      8.09 o 
  -7   3  27       78.17       79.00     14.03 o 
  -6   3  27       14.06       -1.61      7.10 o 
  -5   3  27       17.10       15.57     10.79 o 
  -4   3  27       48.89       54.37     10.10 o 
  -3   3  27       26.48       37.20      9.26 o 
  -2   3  27       23.29       27.50      9.31 o 
  -1   3  27        0.01       -6.90      8.10 o 
   0   3  27       26.67       10.52      9.11 o 
 -10   4  27        0.16        7.97     10.76 o 
  -9   4  27        7.19       -3.11     16.08 o 
  -8   4  27        0.25       -6.98     10.47 o 
  -7   4  27       25.00       10.66      9.86 o 
  -6   4  27      264.27      264.06     19.02 o 
  -5   4  27        0.00        5.48      7.84 o 
  -4   4  27      112.14       99.41     11.78 o 
  -3   4  27       19.83        2.92      8.44 o 
  -2   4  27       10.69       17.42      9.06 o 
  -1   4  27        9.59       -1.75      8.44 o 
  -8   5  27        0.97      -10.98     10.98 o 
  -7   5  27       18.61       35.88     11.89 o 
  -6   5  27       10.66       13.58     13.61 o 
  -5   5  27        1.24       -4.76      9.11 o 
  -4   5  27        6.69       -0.27      9.61 o 
 -12   0  28        9.77       -3.08     19.27 o 
 -11   0  28      167.52      212.51     27.60 o 
 -10   0  28      137.89      145.06     14.54 o 
  -9   0  28        1.56        1.84     13.30 o 
  -8   0  28      121.58      126.20     14.18 o 
  -7   0  28       34.77       21.11      9.97 o 
  -6   0  28       38.25        3.71      9.54 o 
  -5   0  28        0.53       -8.70      8.70 o 
  -4   0  28      335.87      306.74     20.02 o 
  -3   0  28        8.91       -2.94      9.35 o 
  -2   0  28       27.67       19.22     10.49 o 
  -1   0  28       17.44        9.71     10.80 o 
   0   0  28       14.69        0.21     10.45 o 
   1   0  28        0.23      -10.11     10.11 o 
 -12   1  28        8.65        4.46     14.59 o 
 -11   1  28       25.66       28.40     10.30 o 
 -10   1  28       16.55       23.00      9.41 o 
  -9   1  28       24.46       14.99      7.75 o 
  -8   1  28       31.16       23.02      8.12 o 
  -7   1  28        4.22       -5.97      6.40 o 
  -6   1  28        5.26        7.39      7.65 o 
  -5   1  28       19.40       22.91      8.55 o 
  -4   1  28        0.77        2.72      8.19 o 
  -3   1  28       83.01       84.71     11.74 o 
  -2   1  28        0.43       -6.07      7.66 o 
  -1   1  28        1.66      -10.22     10.22 o 
   0   1  28       51.52       48.30     15.79 o 
 -12   2  28       13.15       22.73     11.44 o 
 -11   2  28        0.09        3.24     10.12 o 
 -10   2  28        4.36       -3.92      8.76 o 
  -9   2  28        1.21       -4.61      8.05 o 
  -8   2  28        1.45        0.03      7.07 o 
  -7   2  28       16.53       -3.35      7.03 o 
  -6   2  28        9.84        2.47      7.02 o 
  -5   2  28        3.25       -5.83      7.69 o 
  -4   2  28        7.44       10.27      8.16 o 
  -3   2  28        3.61       -6.96      6.96 o 
  -2   2  28       18.72       21.53      9.18 o 
  -1   2  28        6.64       -7.48      7.48 o 
   0   2  28       24.89        4.04      9.45 o 
 -11   3  28       64.38       73.67     14.65 o 
 -10   3  28       17.89       10.97      9.94 o 
  -9   3  28       14.12       -4.13      8.44 o 
  -8   3  28        6.92       10.23     10.61 o 
  -7   3  28        1.54        3.79      8.75 o 
  -6   3  28        0.25       -5.34      7.01 o 
  -5   3  28        2.28       -6.76      6.76 o 
  -4   3  28        0.17       -7.59      7.59 o 
  -3   3  28        1.00        7.69      8.64 o 
  -2   3  28      142.03      144.36     14.01 o 
  -1   3  28       37.05       47.49     11.21 o 
  -9   4  28        1.01       -8.61      9.21 o 
  -8   4  28       60.62       57.04     12.20 o 
  -7   4  28       17.31        7.83     12.29 o 
  -6   4  28       11.47        6.56     13.31 o 
  -5   4  28       17.51        2.43      8.52 o 
  -4   4  28        0.55       -6.83      7.81 o 
  -3   4  28      101.03      102.54     13.55 o 
 -12   1  29        0.53       -8.40     13.26 o 
 -11   1  29       98.29      126.67     14.29 o 
 -10   1  29        0.02       -8.36      8.36 o 
  -9   1  29       21.07       17.21      8.32 o 
  -8   1  29        3.05       -7.17      7.17 o 
  -7   1  29        2.63       -7.16      7.16 o 
  -6   1  29       16.37       -4.96      7.26 o 
  -5   1  29       40.78       28.21     12.67 o 
  -4   1  29       48.72       57.68     12.82 o 
  -3   1  29       42.21       40.82     13.41 o 
  -2   1  29       77.72       81.86     11.75 o 
  -1   1  29      100.10      139.96     13.89 o 
 -11   2  29        2.10      -10.47     10.47 o 
 -10   2  29       20.24       19.57     11.79 o 
  -9   2  29       73.26       65.46     14.92 o 
  -8   2  29       49.89       39.93      9.36 o 
  -7   2  29       44.69       49.88      9.79 o 
  -6   2  29       31.65       33.78      9.40 o 
  -5   2  29        0.20       -6.64      9.53 o 
  -4   2  29        6.12        7.76      8.41 o 
  -3   2  29        8.98        0.49      8.74 o 
  -2   2  29        0.57       -4.76      8.32 o 
  -1   2  29        0.78       -2.63     11.71 o 
 -10   3  29        0.00        9.34     10.22 o 
  -9   3  29        2.38       -3.98      8.53 o 
  -8   3  29        4.62       -6.32     10.12 o 
  -7   3  29       16.30        5.45      9.16 o 
  -6   3  29      224.39      250.50     16.81 o 
  -5   3  29        7.24       -1.85      7.76 o 
  -4   3  29        0.02       -7.64      7.64 o 
  -3   3  29       10.91       -4.41      8.37 o 
  -2   3  29       19.89        0.97      9.15 o 
  -7   4  29      306.34      365.30     22.83 o 
  -6   4  29      109.87      103.75     16.13 o 
  -5   4  29       87.66      110.74     12.92 o 
 -11   0  30       80.65      100.07     19.51 o 
 -10   0  30       81.58       58.82     23.71 o 
  -9   0  30       41.24       26.63     14.62 o 
  -8   0  30      206.41      243.64     27.24 o 
  -7   0  30       10.65       22.31     19.03 o 
  -6   0  30        0.21       -9.19      9.19 o 
  -5   0  30        2.29        3.94     10.44 o 
  -4   0  30       15.02       15.46     10.77 o 
  -3   0  30        0.59       -9.43      9.43 o 
  -2   0  30        1.95        2.18     15.33 o 
 -11   1  30       15.15        7.57     10.01 o 
 -10   1  30       35.18       28.68     10.93 o 
  -9   1  30        6.45        9.15      8.16 o 
  -8   1  30        0.16       -7.32      7.32 o 
  -7   1  30       17.23        1.67      7.98 o 
  -6   1  30        4.60       -7.57      7.57 o 
  -5   1  30       14.33        1.50      9.03 o 
  -4   1  30      110.59      143.78     13.77 o 
  -3   1  30       10.25       -8.58      8.58 o 
  -2   1  30       22.41       12.90      9.25 o 
 -10   2  30       64.31      105.33     15.73 o 
  -9   2  30       16.18        3.00      9.17 o 
  -8   2  30        0.12       -0.38      7.97 o 
  -7   2  30       59.41       49.45     10.31 o 
  -6   2  30        0.80        3.51      7.93 o 
  -5   2  30        4.80       -4.17      7.74 o 
  -4   2  30       26.50       11.59     10.94 o 
  -3   2  30       28.27       18.97      9.58 o 
  -8   3  30        0.91        1.33      9.91 o 
  -7   3  30       13.22       -3.05      9.49 o 
  -6   3  30        3.62      -11.25     11.25 o 
  -5   3  30       17.20       18.64      9.32 o 
  -4   3  30        0.68       -6.85      9.61 o 
  -9   1  31       15.86       11.96      9.27 o 
  -8   1  31        0.54       -7.90      7.90 o 
  -7   1  31        1.09       -5.25      8.51 o 
  -6   1  31        2.57       -5.46      8.01 o 
  -5   1  31       13.79       17.48      9.05 o 
  -4   1  31       22.39        8.21      9.91 o 
  -8   2  31      136.86      147.40     13.87 o 
  -7   2  31       20.00       26.59      9.92 o 
  -6   2  31       57.17       95.51     12.53 o 
  -5   2  31      127.04      128.29     13.81 o 
                                                 
